# Supplementary material for: Loss of Polycomb Group Protein Pcgf1 Severely Compromises Proper Differentiation of Embryonic Stem Cells
Source: Sci Rep. 2017 Apr 10;7:46276. doi: 10.1038/srep46276 (PMC5385539; doi:10.1038/srep46276)
Supplement: Supplementary Table 2 [file srep46276-s2.xls]

## Sheet: Sheet1
Supplementary Table 2：Pcgf1-dependent gene expression changes in ES cells. Column C and D (Log2) shows relative expression changes in Pcgf1-/- vs. WT ES cells(fold change).Column E and F (Log2) shows relative expression changes in Pcgf1-/-+Pcgf1 vs. Pcgf1-/- ES cells(fold change).
Gene	Gene_name	Pcgf1-/-/WT FoldChange	Pcgf1-/-/WTLog2FoldChange	Up/Down	Pcgf1-/-+Pcgf1/Pcgf1-/- FoldChange	Pcgf1-/-+Pcgf1/Pcgf1-/- Log2FoldChange	Position	Pfam:pfam_Description
ENSMUSG00000031688	Pou4f2	38.2488	5.25734	up	0.133808	-2.90177	chr8:78433010-78436645:-	Pou domain - N-terminal to homeobox domain.
ENSMUSG00000021708	Rasgrf2	32.3644	5.01634	up	0.221391	-2.17533	chr13:91880400-92131656:-	RasGEF domain. Guanine nucleotide exchange factor for Ras-like small GTPases.
ENSMUSG00000030510	Cers3	27.4607	4.7793	up	0.52185	-0.938293	chr7:66743504-66823692:+	TLC domain.
ENSMUSG00000087383	Gm12446	25.4992	4.67238	up	0.0401423	-4.63873	chr4:46300007-46345515:-	Herpesvirus protein of unknown function (DUF832). This family consists of several herpesvirus proteins of unknown function.
ENSMUSG00000042115	Klhdc8a	23.5377	4.5569	up	0.3479	-1.52326	chr1:132298626-132307357:+	Kelch motif. The kelch motif was initially discovered in Kelch. In this protein there are six copies of the motif. It has been shown that the Drosophila ring canal kelch protein is related to Galactose Oxidase for which a structure has been solved. The kelch motif forms a beta sheet. Several of these sheets associate to form a beta propeller structure as found in pfam00064, pfam00400 and pfam0041…
ENSMUSG00000031286	Glt28d2	21.5763	4.43137	up	0.379527	-1.39772	chr3:85869849-85887516:-	Glycosyltransferase family 28 C-terminal domain. The glycosyltransferase family 28 includes monogalactosyldiacylglycerol synthase (EC 2.4.1.46) and UDP-N-acetylglucosamine transferase (EC 2.4.1.-). Structural analysis suggests the C-terminal domain contains the UDP-GlcNAc binding site.
ENSMUSG00000035984	Nme5	21.5763	4.43137	up	0.0948818	-3.39772	chr18:34562634-34579115:-	Nucleoside diphosphate kinase.
ENSMUSG00000026676	Ccdc3	21.5763	4.43137	up	0.853937	-0.227799	chr2:5137776-5230878:+	Type III secretion protein YscO. This family contains the bacterial type III secretion protein YscO, which is approximately 150 residues long. YscO has been shown to be required for high-level expression and secretion of the anti-host proteins V antigen and Yops in Yersinia pestis.
ENSMUSG00000020193	Zpbp	19.6148	4.29387	up	0.62622	-0.675258	chr11:11279626-11462408:-	Zona-pellucida-binding protein (Sp38). This family contains a number of zona-pellucida-binding proteins that seem to be restricted to mammals. These are sperm proteins that bind to the 90-kDa family of zona pellucida glycoproteins in a calcium-dependent manner. These represent some of the specific molecules that mediate the first steps of gamete interaction, allowing fertilisation to occur.
ENSMUSG00000103454	Gm38098	17.6533	4.14187	up	0.463867	-1.10822	chr3:52425408-52425648:+	Cytochrome C oxidase chain VIIB.
ENSMUSG00000027186	Elf5	16.3457	4.03084	up	0.688842	-0.537755	chr2:103411688-103450989:+	Sterile alpha motif (SAM)/Pointed domain.
ENSMUSG00000103765	Gm37857	15.6918	3.97194	up	0.260925	-1.93829	chr3:93393698-93394896:+	GNS1/SUR4 family. Members of this family are involved in long chain fatty acid elongation systems that produce the 26-carbon precursors for ceramide and sphingolipid synthesis. Predicted to be integral membrane proteins, in eukaryotes they are probably located on the endoplasmic reticulum. Yeast ELO3 affects plasma membrane H+-ATPase activity, and may act on a glucose-signaling pathway that contr…
ENSMUSG00000036091	Hyal3	15.6918	3.97194	up	0.391388	-1.35333	chr9:107580818-107587359:+	Hyaluronidase.
ENSMUSG00000065847	Gm25188	13.7303	3.7793	up	0.07455	-3.74565	chr3:86100534-86100655:+	CrcB-like protein. CRCB is a putative integral membrane protein possibly involved in chromosome condensation. Over expression in Escherichia coli also leads to camphor resistance.
ENSMUSG00000013091	Tmem190	13.7303	3.7793	up	0.1491	-2.74565	chr7:4782937-4784341:+	Transmembrane protein 190.
ENSMUSG00000059003	Grin2a	13.7303	3.7793	up	0.82005	-0.286216	chr16:9567898-9995560:-	N-methyl D-aspartate receptor 2B3 C-terminus. This domain is found at the C-terminus of many NMDA-receptor proteins, many of which also carry the Ligated ion-channel family pfam00060 further upstream as well as the ANF_receptor family pfam01094. This region is predicted to be a large extra-cellular domain of the NMDA receptor proteins, being highly hydrophilic, and is thought to be integrally inv…
ENSMUSG00000078648	Gm17546	13.7303	3.7793	up	0.2982	-1.74565	chr15:95824459-95830072:-	Phosphatidylinositol N-acetylglucosaminyltransferase. Glycosylphosphatidylinositol (GPI) represents an important anchoring molecule for cell surface proteins. The first step in its synthesis is the transfer of N-acetylglucosamine (GlcNAc) from UDP-N-acetylglucosamine to phosphatidylinositol (PI). This step involves products of three or four genes in both yeast (GPI1, GPI2 and GPI3) and mammals (G…
ENSMUSG00000051074	4930579K19Rik	13.7303	3.7793	up	0.07455	-3.74565	chr9:98562229-98563611:-	Protein of unknown function (DUF2398). Proteins in this entry are encoded within a conserved gene four-gene neighbourhood found sporadically in a phylogenetically broad range of bacteria including: Nocardia farcinica, Symbiobacterium thermophilum, and Streptomyces avermitilis (Actinobacteria), Geobacillus kaustophilus (Firmicutes), Azoarcus sp. EbN1 and Ralstonia solanacearum (Betaproteobacteria).
ENSMUSG00000058152	Chsy3	13.7303	3.7793	up	0.67095	-0.575723	chr18:59175401-59410446:+	Chondroitin N-acetylgalactosaminyltransferase.
ENSMUSG00000027102	Hoxd8	13.7303	3.7793	up	0.07455	-3.74565	chr2:74704615-74707933:+	Homeobox domain.
ENSMUSG00000039809	Gabbr2	12.7496	3.67238	up	0.240854	-2.05377	chr4:46662305-46991873:-	7 transmembrane sweet-taste receptor of 3 GCPR. This is a domain of seven transmembrane regions that forms the C-terminus of some subclass 3 G-coupled-protein receptors. It is often associated with a downstream cysteine-rich linker domain, NCD3G pfam07562, which is the human sweet-taste receptor, and the N-terminal domain, ANF_receptor pfam01094. The seven TM regions assemble in such a way as to …
ENSMUSG00000030249	Abcc9	11.7689	3.5569	up	0.086975	-3.52326	chr6:142587862-142702315:-	ABC transporter transmembrane region. This family represents a unit of six transmembrane helices. Many members of the ABC transporter family (pfam00005) have two such regions.
ENSMUSG00000100212	Gm5522	11.7689	3.5569	up	0.086975	-3.52326	chr1:10805281-10806522:+	Inward rectifier potassium channel.
ENSMUSG00000066687	Zbtb16	11.7689	3.5569	up	0.52185	-0.938293	chr9:48654311-48835945:-	BTB/POZ domain. The BTB (for BR-C, ttk and bab) or POZ (for Pox virus and Zinc finger) domain is present near the N-terminus of a fraction of zinc finger (pfam00096) proteins and in proteins that contain the pfam01344 motif such as Kelch and a family of pox virus proteins. The BTB/POZ domain mediates homomeric dimerization and in some instances heteromeric dimerization. The structure of the dimer…
ENSMUSG00000093956	Gm24497	11.7689	3.5569	up	0.6958	-0.523255	chr1:72244213-72244403:+	Tn3 transposase DDE domain. This family includes transposases of Tn3, Tn21, Tn1721, Tn2501, Tn3926 transposons from E-coli. The specific binding of the Tn3 transposase to DNA has been demonstrated. Sequence analysis has suggested that the invariant triad of Asp689, Asp765, Glu895 (numbering as in Tn3) may correspond to the D-D-35-E motif previously implicated in the catalysis of numerous transpos…
ENSMUSG00000085501	Gm11772	11.7689	3.5569	up	0.17395	-2.52326	chr11:120235234-120236122:-	Protein of unknown function (DUF3984). This family of proteins is functionally uncharacterized. This family of proteins is found in eukaryotes. Proteins in this family are typically between 393 and 442 amino acids in length.
ENSMUSG00000079018	Ly6c1	11.7689	3.5569	up	0.3479	-1.52326	chr15:75044018-75048830:-	u-PAR/Ly-6 domain. This extracellular disulphide bond rich domain is related to pfam00087.
ENSMUSG00000092482	Gm20531	11.7689	3.5569	up	0.17395	-2.52326	chr6:124732168-124738040:+	SH2 domain.
ENSMUSG00000026715	Serpinc1	11.7689	3.5569	up	0.52185	-0.938293	chr1:160978585-161005863:+	Serpin (serine protease inhibitor). Structure is a multi-domain fold containing a bundle of helices and a beta sandwich.
ENSMUSG00000091648	C2cd4d	11.7689	3.5569	up	0.086975	-3.52326	chr3:94362438-94364566:+	C2 domain.
ENSMUSG00000108079	RP23-4F16.6	11.7689	3.5569	up	0.086975	-3.52326	chr6:87729964-87731148:-	RINT-1 / TIP-1 family. This family includes RINT-1, a Rad50 interacting protein which participates in radiation induced checkpoint control, as well as the TIP-1 protein from yeast that seems to be involved in a complex with Sec20p that is required for golgi transport.
ENSMUSG00000097149	G630030J09Rik	11.7689	3.5569	up	0.86975	-0.201327	chr7:31149528-31152707:+	FAM70 protein. This family of proteins is found in eukaryotes. Proteins in this family are typically between 241 and 349 amino acids in length. The function of this family is unknown.
ENSMUSG00000081824	BC002163	11.7689	3.5569	up	0.17395	-2.52326	chr16:42955631-42955949:+	NADH:ubiquinone oxidoreductase, NDUFS5-15kDa. This is a family of short, approximately 105 amino acid residue, proteins which form part of NADH:ubiquinone oxidoreductase complex I. Complex I is the first multisubunit inner membrane protein complex of the mitochondrial electron transport chain and it transfers two electrons from NADH to ubiquinone. The protein carries four highly conserved cystein…
ENSMUSG00000062704	9430002A10Rik	11.7689	3.5569	up	0.6958	-0.523255	chr8:88174560-88175034:+	Nodulin-like. This family represents a conserved region within plant nodulin-like proteins.
ENSMUSG00000085830	Grin1os	11.7689	3.5569	up	0.086975	-3.52326	chr2:25291220-25298925:+	Ligand-gated ion channel. This family includes the four transmembrane regions of the ionotropic glutamate receptors and NMDA receptors.
ENSMUSG00000106632	Gm33466	11.7689	3.5569	up	0.17395	-2.52326	chr3:157720404-157726408:-	NFRKB Winged Helix-like. This domain covers regions 370-495 of human nuclear factor related to kappaB binding (NFRKB) protein.
ENSMUSG00000093577	Gm20632	11.7689	3.5569	up	0.3479	-1.52326	chr3:96239393-96241819:+	Core histone H2A/H2B/H3/H4.
ENSMUSG00000060882	Kcnd2	11.7689	3.5569	up	0.3479	-1.52326	chr6:21215503-21729805:+	Domain of unknown function (DUF3399). This domain is functionally uncharacterized. This domain is found in eukaryotes. This presumed domain is about 100 amino acids in length. This domain is found associated with pfam02214, pfam00520.
ENSMUSG00000108256	RP23-157G22.2	11.7689	3.5569	up	0.3479	-1.52326	chr6:93194941-93197851:+	Domain of unknown function (DUF4138). Based on Bacteroides thetaiotaomicron gene BT_4780, a putative uncharacterized protein. As seen in gene expression experiments (http://www.ncbi.nlm.nih.gov/geo/query/acc.cgi?acc=GSE2231), it appears to be upregulated in the presence of host or vs when in culture.
ENSMUSG00000106648	Gm43176	10.7881	3.43137	up	0.569291	-0.812762	chr5:52139585-52142573:-	4Fe-4S dicluster domain. Superfamily includes proteins containing domains which bind to iron-sulfur clusters. Members include bacterial ferredoxins, various dehydrogenases, and various reductases. Structure of the domain is an alpha-antiparallel beta sandwich. Domain contains two 4Fe4S clusters.
ENSMUSG00000086837	Gm16618	10.7881	3.43137	up	0.379527	-1.39772	chr16:20511133-20517766:-	.
ENSMUSG00000027913	Crct1	10.7881	3.43137	up	0.379527	-1.39772	chr3:93014205-93015687:-	Sigma 1s protein. The reoviral gene S1 encodes for haemagglutinin (sigma 1 protein), an outer capsid protein and a major factor in determining virus-host cell interactions. Sigma 1s is one of two translation products of the S1 gene.
ENSMUSG00000095300	Gm906	10.2978	3.36426	up	0.2485	-2.00868	chr13:50245181-50250308:-	Microcephalin protein. This family of proteins is found in eukaryotes. Proteins in this family are typically between 384 and 835 amino acids in length. Microcephalin is involved in determining the size of the brain in animals. It is a protein, which if expressed homozygously causes the organism to have the condition microcephaly. Organisms expressing the mutated form of this protein in a homozygo…
ENSMUSG00000034912	Mdga2	9.80739	3.29387	up	0.20874	-2.26022	chr12:66469568-67222549:-	MAM domain. An extracellular domain found in many receptors.
ENSMUSG00000096583	Mir669a-1	9.80739	3.29387	up	0.10437	-3.26022	chr2:10476853-10476949:+	T-antigen specific domain. This domain represents a conserved region in papovavirus small and middle T-antigens. It is found as the N-terminal domain in the small T-antigen, and is centrally located in the middle T-antigen.
ENSMUSG00000105945	Gm43570	9.80739	3.29387	up	0.41748	-1.26022	chr3:59002471-59006158:-	Domain of unknown function (DUF1741). This is a eukaryotic domain of unknown function.
ENSMUSG00000041460	Cacna2d4	9.80739	3.29387	up	0.10437	-3.26022	chr6:119236526-119352407:+	VWA N-terminal. This domain is found at the N-terminus of proteins containing von Willebrand factor type A (VWA, pfam00092) and Cache (pfam02743) domains. It has been found in vertebrates, Drosophila and C. elegans but has not yet been identified in other eukaryotes. It is probably involved in the function of some voltage-dependent calcium channel subunits.
ENSMUSG00000022097	Sftpc	9.80739	3.29387	up	0.10437	-3.26022	chr14:70520941-70524081:-	Surfactant protein C, N terminal propeptide. The N-terminal propeptide of surfactant protein C adopts an alpha-helical structure, with turn and extended regions. It's main function is the stabilisation of metastable surfactant protein C (SP-C), since the latter can irreversibly transform from its native alpha-helical structure to beta-sheet aggregates and form amyloid-like fibrils. The correct in…
ENSMUSG00000097881	Celrr	9.80739	3.29387	up	0.41748	-1.26022	chr1:121087405-121178441:+	Ferredoxin-dependent bilin reductase. This family consists of several different but closely related proteins which include phycocyanobilin:ferredoxin oxidoreductase EC:1.3.7.5 (PcyA), 15,16-dihydrobiliverdin:ferredoxin oxidoreductase EC:1.3.7.2 (PebA) and phycoerythrobilin:ferredoxin oxidoreductase EC:1.3.7.3 (PebB). Phytobilins are linear tetrapyrrole precursors of the light-harvesting prostheti…
ENSMUSG00000089827	1700023H06Rik	9.80739	3.29387	up	0.20874	-2.26022	chr13:80884224-80885524:-	Herpesvirus UL31-like protein. This is a family of Herpesvirus proteins including UL31, UL53, and the product of ORF 69 in some strains. The proteins in this family have no known function.
ENSMUSG00000063021	Hist1h2ak	9.80739	3.29387	up	0.83496	-0.260221	chr13:21753435-21753827:-	Core histone H2A/H2B/H3/H4.
ENSMUSG00000103255	Pcdhac1	9.80739	3.29387	up	0.20874	-2.26022	chr18:37090013-37187657:+	Cadherin-like. This cadherin domain is usually the most N-terminal copy of the domain.
ENSMUSG00000024846	Cst6	9.80739	3.29387	up	0.10437	-3.26022	chr19:5344705-5349574:-	Cystatin domain. Very diverse family. Attempts to define separate sub-families failed. Typically, either the N-terminal or C-terminal end is very divergent. But splitting into two domains would make very short families. pfam00666 are related to this family but have not been included.
ENSMUSG00000070280	Slc22a14	9.80739	3.29387	up	0.20874	-2.26022	chr9:119169455-119365553:-	Sugar (and other) transporter.
ENSMUSG00000106475	Gm43011	9.80739	3.29387	up	0.52185	-0.938293	chr3:126600029-126604461:+	Acyltransferase family. This family includes a range of acyltransferase enzymes. This domain is found in many as yet uncharacterized C. elegans proteins and it is approximately 300 amino acids long.
ENSMUSG00000084497	Gm22107	9.80739	3.29387	up	0.10437	-3.26022	chr15:77840657-77840756:-	Bunyavirus glycoprotein G1. Bunyavirus has three genomic segments: small (S), middle-sized (M), and large (L). The S segment encodes the nucleocapsid and a non-structural protein. The M segment codes for two glycoproteins, G1 and G2, and another non-structural protein (NSm). The L segment codes for an RNA polymerase. This family contains the G1 glycoprotein which is the viral attachment protein.
ENSMUSG00000047759	Hs3st3a1	9.80739	3.29387	up	0.20874	-2.26022	chr11:64435332-64522841:+	Sulfotransferase domain.
ENSMUSG00000027335	Adra1d	9.80739	3.29387	up	0.62622	-0.675258	chr2:131545850-131562283:-	7 transmembrane receptor (rhodopsin family). This family contains, amongst other G-protein-coupled receptors (GCPRs), members of the opsin family, which have been considered to be typical members of the rhodopsin superfamily. They share several motifs, mainly the seven transmembrane helices, GCPRs of the rhodopsin superfamily. All opsins bind a chromophore, such as 11-cis-retinal. The function of…
ENSMUSG00000105189	Gm7774	9.80739	3.29387	up	0.20874	-2.26022	chr5:126025941-126026473:-	Protein of unknown function (DUF2968). This family of proteins has no known function.
ENSMUSG00000097104	Gm26579	9.80739	3.29387	up	0.20874	-2.26022	chr10:116674591-116679303:+	Domain of unknown function (DUF2828). This is a uncharacterized domain found in eukaryotes and viruses.
ENSMUSG00000096264	Gm23108	9.80739	3.29387	up	0.10437	-3.26022	chr2:10484490-10484613:+	Papillomavirus E5. The E5 protein from papillomaviruses is about 80 amino acids long. The proteins are contain three regions that are predicted to be transmembrane alpha helices. The function of this protein is unknown.
ENSMUSG00000029281	Smr2	9.80739	3.29387	up	0.10437	-3.26022	chr5:88086556-88109053:+	Proline-rich submaxillary gland androgen-regulated family. SMR is a family of proteins found in eukaryotes. The family of SMR proteins is expressed in the submaxillary gland. SMR members may play a role in protection or detoxification.
ENSMUSG00000071860	2900055J20Rik	9.80739	3.29387	up	0.10437	-3.26022	chr18:40256962-40257684:+	MULE transposase domain. This domain was identified by Babu and colleagues.
ENSMUSG00000105561	Gm43462	9.80739	3.29387	up	0.62622	-0.675258	chr3:100627297-100630944:-	EpsG family. This family of proteins are related to the EpsG protein from B. subtilis. These proteins are likely glycosyl transferases belonging to the membrane protein GT-C clan.
ENSMUSG00000100200	1700012L04Rik	9.80739	3.29387	up	0.62622	-0.675258	chrX:9283764-9284298:+	Core histone H2A/H2B/H3/H4.
ENSMUSG00000005503	Evx1	9.80739	3.29387	up	0.73059	-0.452866	chr6:52313498-52318378:+	Homeobox domain.
ENSMUSG00000077972	Mir466f-1	9.80739	3.29387	up	0.10437	-3.26022	chr2:10466944-10467037:+	Herpesvirus U59 protein. The proteins in this family have no known function. Cytomegalovirus UL88 is also a member of this family.
ENSMUSG00000096027	Mir467a-2	9.80739	3.29387	up	0.10437	-3.26022	chr2:10478798-10478880:+	Papillomavirus E5. The E5 protein from papillomaviruses is about 80 amino acids long. The proteins are contain three regions that are predicted to be transmembrane alpha helices. The function of this protein is unknown.
ENSMUSG00000107313	Gm43332	9.80739	3.29387	up	0.20874	-2.26022	chr5:149183183-149184226:+	eIF2-alpha phosphatase phosphorylation constitutive repressor. This is the conserved N-terminal domain of CReP, constitutive repressor of eIF2-alpha phosphorylation/protein phosphatase 1, catalytic subunit. It functions in the dephosphorylation of eIF2-alpha under basal conditions in the absence of stress. In response to translation inhibition, there is reduced synthesis of the labile CReP that c…
ENSMUSG00000106443	Gm42702	9.80739	3.29387	up	0.20874	-2.26022	chr3:104135785-104140001:-	Domain of unknown function (DUF4441). This family is largely made up of uncharacterized proteins from the Ciliophora. The function is not known.
ENSMUSG00000104737	Gm42937	9.80739	3.29387	up	0.20874	-2.26022	chr3:101580304-101581055:-	SCAMP family. In vertebrates, secretory carrier membrane proteins (SCAMPs) 1-3 constitute a family of putative membrane-trafficking proteins composed of cytoplasmic N-terminal sequences with NPF repeats, four central transmembrane regions (TMRs), and a cytoplasmic tail. SCAMPs probably function in endocytosis by recruiting EH-domain proteins to the N-terminal NPF repeats but may have additional f…
ENSMUSG00000026166	Ccl20	9.80739	3.29387	up	0.20874	-2.26022	chr1:83116766-83119167:+	Small cytokines (intecrine/chemokine), interleukin-8 like. Includes a number of secreted growth factors and interferons involved in mitogenic, chemotactic, and inflammatory activity. Structure contains two highly conserved disulfide bonds.
ENSMUSG00000072647	Adam1a	8.82665	3.14187	up	0.463867	-1.10822	chr5:121518576-121522071:-	Reprolysin (M12B) family zinc metalloprotease. The members of this family are enzymes that cleave peptides. These proteases require zinc for catalysis. Members of this family are also known as adamalysins. Most members of this family are snake venom endopeptidases, but there are also some mammalian proteins such as human ADAM8 and fertilin. Fertilin and closely related proteins appear to not have…
ENSMUSG00000040121	Rep15	8.82665	3.14187	up	0.289917	-1.78629	chr6:147032584-147034245:+	Rab15 effector. This family of proteins has a role in receptor recycling from the endocytic recycling compartment.
ENSMUSG00000040478	Prdm13	8.82665	3.14187	up	0.3479	-1.52326	chr4:21677480-21685963:-	SET domain. SET domains are protein lysine methyltransferase enzymes. SET domains appear to be protein-protein interaction domains. It has been demonstrated that SET domains mediate interactions with a family of proteins that display similarity with dual-specificity phosphatases (dsPTPases). A subset of SET domains have been called PR domains. These domains are divergent in sequence from other SE…
ENSMUSG00000081611	Gm13651	8.82665	3.14187	up	0.115967	-3.10822	chr2:77291331-77292440:+	Phosphoribosyl synthetase-associated domain. This family includes several examples of enzymes from class EC:2.7.6.1, phosphoribosyl-pyrophosphate transferase.
ENSMUSG00000075602	Ly6a	8.82665	3.14187	up	0.579833	-0.78629	chr15:74994877-74998031:-	u-PAR/Ly-6 domain. This extracellular disulphide bond rich domain is related to pfam00087.
ENSMUSG00000106662	Gm43034	8.82665	3.14187	up	0.115967	-3.10822	chr5:124531133-124532496:+	Atrophin-1 family. Atrophin-1 is the protein product of the dentatorubral-pallidoluysian atrophy (DRPLA) gene. DRPLA OMIM:125370 is a progressive neurodegenerative disorder. It is caused by the expansion of a CAG repeat in the DRPLA gene on chromosome 12p. This results in an extended polyglutamine region in atrophin-1, that is thought to confer toxicity to the protein, possibly through altering i…
ENSMUSG00000021874	4933413J09Rik	8.82665	3.14187	up	0.3479	-1.52326	chr14:26356574-26400456:+	GNAT acetyltransferase 2. This domain has N-acetyltransferase activity. It has a GCN5-related N-acetyltransferase (GNAT) fold.
ENSMUSG00000026885	Ttll11	7.84591	2.97194	up	0.0652313	-3.93829	chr2:35751241-35979913:-	Tubulin-tyrosine ligase family. Tubulins and microtubules are subjected to several post-translational modifications of which the reversible detyrosination/tyrosination of the carboxy-terminal end of most alpha-tubulins has been extensively analysed. This modification cycle involves a specific carboxypeptidase and the activity of the tubulin-tyrosine ligase (TTL). The true physiological function o…
ENSMUSG00000090307	1700071M16Rik	7.84591	2.97194	up	0.260925	-1.93829	chr17:43588340-43592442:-	Herpes virus major capsid protein. This family represents the major capsid protein (MCP) of herpes viruses. The capsid shell consists of 150 MCP hexamers and 12 MCP pentamers. One pentamer is found at each of the 12 apices of the icosahedral shell, and the hexamers form the edges and 20 faces.
ENSMUSG00000050747	Trim15	7.84591	2.97194	up	0.260925	-1.93829	chr17:36860691-36867210:-	zinc finger of C3HC4-type, RING. This is a family of primate-specific Ret finger protein-like (RFPL) zinc-fingers of the C3HC4 type. Ret finger protein-like proteins are primate-specific target genes of Pax6, a key transcription factor for pancreas, eye and neocortex development. This domain is likely to be DNA-binding. This zinc-finger domain together with the RDM domain, pfam11002, forms a larg…
ENSMUSG00000102747	Gm37602	7.84591	2.97194	up	0.0652313	-3.93829	chr1:25804097-25807406:-	.
ENSMUSG00000033187	BC016579	7.84591	2.97194	up	0.130463	-2.93829	chr16:45626848-45654118:-	Protein of unknown function (DUF1368). This family consists of several proteins with seem to be specific to red algae plasmids. Members of this family are typically around 415 residues in length. The function of this family is unknown.
ENSMUSG00000034127	Tspan8	7.2265	2.8533	up	0.260925	-1.93829	chr10:115817284-115849893:+	Tetraspanin family.
ENSMUSG00000009097	Tbx1	7.02863	2.81324	up	0.364081	-1.45767	chr16:18581713-18586969:-	T-box. The T-box encodes a 180 amino acid domain that binds to DNA. Genes encoding T-box proteins are found in a wide range of animals, but not in other kingdoms such as plants. Family members are all thought to bind to the DNA consensus sequence TCACACCT. they are found exclusively in the nucleus, and perform DNA-binding and transcriptional activation/repression roles. They are generally require…
ENSMUSG00000061259	Tmprss11d	6.86517	2.7793	up	0.02982	-5.06758	chr5:86302217-86373420:-	Trypsin.
ENSMUSG00000103322	Gm37404	6.86517	2.7793	up	0.82005	-0.286216	chr3:62123207-62123565:+	L1 transposable element.
ENSMUSG00000047155	Cyp4x1	6.86517	2.7793	up	0.1491	-2.74565	chr4:115106323-115134281:-	Cytochrome P450. Cytochrome P450s are haem-thiolate proteins involved in the oxidative degradation of various compounds. They are particularly well known for their role in the degradation of environmental toxins and mutagens. They can be divided into 4 classes, according to the method by which electrons from NAD(P)H are delivered to the catalytic site. Sequence conservation is relatively low with…
ENSMUSG00000036907	C1ql2	6.86517	2.7793	up	0.4473	-1.16069	chr1:120340582-120343174:+	C1q domain. C1q is a subunit of the C1 enzyme complex that activates the serum complement system.
ENSMUSG00000107709	RP23-20L3.2	6.86517	2.7793	up	0.1491	-2.74565	chr6:43467979-43474318:+	Bacterial NAD-glutamate dehydrogenase. This family consists of several bacterial proteins which are closely related to NAD-glutamate dehydrogenase found in Streptomyces clavuligerus. Glutamate dehydrogenases (GDHs) are a broadly distributed group of enzymes that catalyse the reversible oxidative deamination of glutamate to ketoglutarate and ammonia.
ENSMUSG00000073565	Prr16	6.86517	2.7793	up	0.2982	-1.74565	chr18:51117898-51304641:+	Domain of unknown function (DUF4589). This protein family is a domain of unknown function. The precise function of the protein domain remains to be elucidated. This family of proteins is found in eukaryotes and are typically between 215 and 293 amino acids in length. The protein contains two conserved sequence motifs: SSS and KST.
ENSMUSG00000106391	Gm42690	6.86517	2.7793	up	0.07455	-3.74565	chr5:100429726-100431561:+	Rubella capsid protein. Rubella virus is an enveloped positive-strand RNA virus of the family Togaviridae. Virions are composed of three structural proteins: a capsid and two membrane-spanning glycoproteins, E2 and E1. During virus assembly, the capsid interacts with genomic RNA to form nucleocapsids. It has been discovered that capsid phosphorylation serves to negatively regulate binding of vira…
ENSMUSG00000039377	Hlx	6.86517	2.7793	up	0.22365	-2.16069	chr1:184727140-184732619:-	Homeobox domain.
ENSMUSG00000107167	Gm34653	6.37481	2.67238	up	0.883131	-0.179301	chr2:34838416-34839180:+	Galactosyltransferase. This family includes the galactosyltransferases UDP-galactose:2-acetamido-2-deoxy-D-glucose3beta-galactosyltransferase and UDP-Gal:beta-GlcNAc beta 1,3-galactosyltranferase. Specific galactosyltransferases transfer galactose to GlcNAc terminal chains in the synthesis of the lacto-series oligosaccharides types 1 and 2.
ENSMUSG00000076436	Oxct2a	6.37481	2.67238	up	0.401423	-1.3168	chr4:123321875-123323634:-	Coenzyme A transferase.
ENSMUSG00000043850	Clrn1	6.37481	2.67238	up	0.481708	-1.05377	chr3:58844028-58885340:-	PMP-22/EMP/MP20/Claudin tight junction. Members of this family are claudins, that form tight junctions between cells.
ENSMUSG00000050435	Ube2dnl1	6.12962	2.6158	up	0.125244	-2.99719	chrX:114905012-114905941:+	Ubiquitin-conjugating enzyme. Proteins destined for proteasome-mediated degradation may be ubiquitinated. Ubiquitination follows conjugation of ubiquitin to a conserved cysteine residue of UBC homologues. TSG101 is one of several UBC homologues that lacks this active site cysteine.
ENSMUSG00000039529	Atp8b1	5.88444	2.5569	up	0.6958	-0.523255	chr18:64528979-64661000:-	Putative hydrolase of sodium-potassium ATPase alpha subunit. This is a putative hydrolase of the sodium-potassium ATPase alpha subunit.
ENSMUSG00000053613	Notumos	5.88444	2.5569	up	0.86975	-0.201327	chr11:120659157-120661815:+	Type III secretion protein (HpaP). This entry represents proteins encoded by genes which are always found in type III secretion operons, although their function in the processes of secretion and virulence is unclear. Hpa stands for Hrp-associated gene, where Hrp stands for hypersensitivity response and virulence. see also PMID:18584024
ENSMUSG00000031627	Irf2	5.81905	2.54078	up	0.0703618	-3.82906	chr8:46739745-46847458:+	Interferon regulatory factor transcription factor. This family of transcription factors are important in the regulation of interferons in response to infection by virus and in the regulation of interferon-inducible genes. Three of the five conserved tryptophan residues bind to DNA.
ENSMUSG00000051367	Six1	5.77453	2.5297	up	0.157395	-2.66753	chr12:73040015-73053887:-	Homeobox KN domain. This is a homeobox transcription factor KN domain conserved from fungi to human and plants.
ENSMUSG00000095315	Gm10130	5.72098	2.51626	up	0.1491	-2.74565	chr2:150323702-150363071:+	KRAB box. The KRAB domain (or Kruppel-associated box) is present in about a third of zinc finger proteins containing C2H2 fingers. The KRAB domain is found to be involved in protein-protein interactions. The KRAB domain is generally encoded by two exons. The regions coded by the two exons are known as KRAB-A and KRAB-B. The A box plays an important role in repression by binding to corepressors, w…
ENSMUSG00000039873	Neurl2	5.55752	2.47444	up	0.798124	-0.325316	chr2:164830732-164833456:-	Neuralized. This family contains a conserved region approximately 60 residues long within eukaryotic neuralized and neuralized-like proteins. Neuralized belongs to a group of ubiquitin ligases and is required in a subset of Notch pathway-mediated cell fate decisions during development of the Drosophila nervous system. Some family members contain multiple copies of this region.
ENSMUSG00000023913	Pla2g7	5.45255	2.44693	up	0.137782	-2.85954	chr17:43568098-43612201:+	Platelet-activating factor acetylhydrolase, isoform II. Platelet-activating factor acetylhydrolase (PAF-AH) is a subfamily of phospholipases A2, responsible for inactivation of platelet-activating factor through cleavage of an acetyl group. Three known PAF-AHs are the brain heterotrimeric PAF-AH Ib, whose catalytic beta and gamma subunits are aligned in pfam02266, the extracellular, plasma PAF-AH…
ENSMUSG00000001946	Esam	5.39407	2.43137	up	0.268832	-1.89522	chr9:37528078-37538319:+	Immunoglobulin domain. This family contains immunoglobulin-like domains.
ENSMUSG00000035283	Adrb1	5.39407	2.43137	up	0.240367	-2.05669	chr19:56722372-56724862:+	7 transmembrane receptor (rhodopsin family). This family contains, amongst other G-protein-coupled receptors (GCPRs), members of the opsin family, which have been considered to be typical members of the rhodopsin superfamily. They share several motifs, mainly the seven transmembrane helices, GCPRs of the rhodopsin superfamily. All opsins bind a chromophore, such as 11-cis-retinal. The function of…
ENSMUSG00000024619	Cdx1	5.23061	2.38698	up	0.880622	-0.183405	chr18:61018862-61036199:-	Homeobox domain.
ENSMUSG00000021835	Bmp4	5.14243	2.36245	up	0.302503	-1.72498	chr14:46383520-46390669:-	TGF-beta propeptide. This propeptide is known as latency associated peptide (LAP) in TGF-beta. LAP is a homodimer which is disulfide linked to TGF-beta binding protein.
ENSMUSG00000026959	Grin1	4.9037	2.29387	up	0.333984	-1.58215	chr2:25291181-25319187:-	Ligand-gated ion channel. This family includes the four transmembrane regions of the ionotropic glutamate receptors and NMDA receptors.
ENSMUSG00000039116	Adgrg6	4.9037	2.29387	up	0.3479	-1.52326	chr10:14402585-14545036:-	7 transmembrane receptor (Secretin family). This family is known as Family B, the secretin-receptor family or family 2 of the G-protein-coupled receptors (GCPRs).They have been described in many animal species, but not in plants, fungi or prokaryotes. Three distinct sub-families are recognized. Subfamily B1 contains classical hormone receptors, such as receptors for secretin and glucagon, that ar…
ENSMUSG00000107509	RP24-417N21.5	4.9037	2.29387	up	0.41748	-1.26022	chr6:86372538-86375285:-	Sec20. Sec20 is a membrane glycoprotein associated with secretory pathway.
ENSMUSG00000042745	Id1	4.85261	2.27876	up	0.241548	-2.04962	chr2:152736251-152737410:+	Helix-loop-helix DNA-binding domain.
ENSMUSG00000025930	Msc	4.80046	2.26317	up	0.763136	-0.389989	chr1:14753346-14755992:-	Helix-loop-helix DNA-binding domain.
ENSMUSG00000021732	Fgf10	4.7811	2.25734	up	0.561992	-0.831377	chr13:118669791-118792115:+	Fibroblast growth factor. Fibroblast growth factors are a family of proteins involved in growth and differentiation in a wide range of contexts. They are found in a wide range of organisms, from nematodes to humans. Most share an internal core region of high similarity, conserved residues in which are involved in binding with their receptors. On binding, they cause dimerization of their tyrosine …
ENSMUSG00000035566	Pcdh17	4.7811	2.25734	up	0.160569	-2.63873	chr14:84443563-84537060:+	Cadherin domain.
ENSMUSG00000047344	Lancl3	4.74024	2.24496	up	0.503855	-0.988919	chrX:9199902-9268085:+	Lanthionine synthetase C-like protein. Lanthionines are thioether bridges that are putatively generated by dehydration of Ser and Thr residues followed by addition of cysteine residues within the peptide. This family contains the lanthionine synthetase C-like proteins 1 and 2 which are related to the bacterial lanthionine synthetase components C (LanC). LANCL1 (P40 seven-transmembrane-domain prot…
ENSMUSG00000024987	Cyp26a1	4.69049	2.22974	up	0.296506	-1.75387	chr19:37697808-37701528:+	Cytochrome P450. Cytochrome P450s are haem-thiolate proteins involved in the oxidative degradation of various compounds. They are particularly well known for their role in the degradation of environmental toxins and mutagens. They can be divided into 4 classes, according to the method by which electrons from NAD(P)H are delivered to the catalytic site. Sequence conservation is relatively low with…
ENSMUSG00000084842	Pabpc1l2b-ps	4.65851	2.21987	up	0.274658	-1.86429	chrX:103013698-103014387:+	RNA recognition motif. (a.k.a. RRM, RBD, or RNP domain). The RRM motif is probably diagnostic of an RNA binding protein. RRMs are found in a variety of RNA binding proteins, including various hnRNP proteins, proteins implicated in regulation of alternative splicing, and protein components of snRNPs. The motif also appears in a few single stranded DNA binding proteins. The RRM structure consists o…
ENSMUSG00000022219	Cideb	4.65851	2.21987	up	0.274658	-1.86429	chr14:55754045-55758458:-	CIDE-N domain. This domain is found in CAD nuclease, and in ICAD, the inhibitor of CAD nuclease. The two proteins interact through this domain.
ENSMUSG00000037946	Fgd3	4.57678	2.19433	up	0.1491	-2.74565	chr13:49261554-49320311:-	RhoGEF domain. Guanine nucleotide exchange factor for Rho/Rac/Cdc42-like GTPases Also called Dbl-homologous (DH) domain. It appears that pfam00169 domains invariably occur C-terminal to RhoGEF/DH domains.
ENSMUSG00000037101	Ttc29	4.57678	2.19433	up	0.67095	-0.575723	chr8:78213297-78394326:+	Tetratricopeptide repeat.
ENSMUSG00000061186	Sfmbt2	4.55657	2.18795	up	0.241252	-2.05139	chr2:10370510-10595253:+	Protein of unknown function (DUF3588). This family of proteins is found in eukaryotes. Proteins in this family are typically between 129 and 866 amino acids in length, and the family is found in association with pfam02820. The exact function of this family is not known.
ENSMUSG00000086475	Platr13	4.53592	2.18139	up	0.112832	-3.14775	chr11:41218837-41221096:+	Gag P30 core shell protein. According to Swiss-Prot annotation this protein is the viral core shell protein. P30 is essential for viral assembly.
ENSMUSG00000082292	Gm12250	4.41333	2.14187	up	0.3479	-1.52326	chr11:58187739-58189012:+	Interferon-inducible GTPase (IIGP). Interferon-inducible GTPase (IIGP) is thought to play a role in in intracellular defence. IIGP is predominantly associated with the Golgi apparatus and also localizes to the endoplasmic reticulum and exerts a distinct role in IFN-induced intracellular membrane trafficking or processing.
ENSMUSG00000065219	Snord32a	4.41333	2.14187	up	0.115967	-3.10822	chr7:45127382-45127464:-	Protein of unknown function (DUF1139). This family consists of several hypothetical Fijivirus proteins of unknown function.
ENSMUSG00000035258	Abi3bp	4.41333	2.14187	up	0.463867	-1.10822	chr16:56477846-56690128:+	Fibronectin type III domain.
ENSMUSG00000087198	Gm13097	4.41333	2.14187	up	0.579833	-0.78629	chr4:149478666-149483531:+	Myotubularin-associated protein. This domain family is found in eukaryotes, and is typically between 115 and 138 amino acids in length. Myotubularin is a dual-specific phosphatase that dephosphorylates phosphatidylinositol 3-phosphate and phosphatidylinositol (3,5)-bisphosphate. 3-PAP is a catalytically inactive member of the myotubularin gene family, which coprecipitates lipid phosphatidylinosit…
ENSMUSG00000050761	Gp1bb	4.41333	2.14187	up	0.115967	-3.10822	chr16:18620319-18622403:-	Leucine rich repeat N-terminal domain. Leucine Rich Repeats pfam00560 are short sequence motifs present in a number of proteins with diverse functions and cellular locations. Leucine Rich Repeats are often flanked by cysteine rich domains. This domain is often found at the N-terminus of tandem leucine rich repeats.
ENSMUSG00000071862	Lrrtm2	4.41333	2.14187	up	0.579833	-0.78629	chr18:35209011-35215024:-	Leucine rich repeat.
ENSMUSG00000041078	Grid1	4.31525	2.10945	up	0.260925	-1.93829	chr14:34819825-35583379:+	Ligand-gated ion channel. This family includes the four transmembrane regions of the ionotropic glutamate receptors and NMDA receptors.
ENSMUSG00000049604	Hoxb13	4.24987	2.08742	up	0.722562	-0.468807	chr11:96194316-96197447:+	Homeobox domain.
ENSMUSG00000048988	Elfn1	4.18449	2.06505	up	0.619697	-0.690365	chr5:139907943-139974722:+	Leucine rich repeat.
ENSMUSG00000060034	Ctf2	4.16814	2.0594	up	0.0613941	-4.02576	chr7:127718106-127732166:-	Plethodontid receptivity factor PRF. This family consists of several plethodontid receptivity factor (PRF) proteins which seem to be specific to Plethodon jordani (Jordan's salamander). PRF is a courtship pheromone produced by males increase female receptivity.
ENSMUSG00000107632	RP23-287N15.3	4.1518	2.05374	up	0.328724	-1.60505	chr6:132525033-132527252:+	gag gene protein p24 (core nucleocapsid protein). p24 forms inner protein layer of the nucleocapsid. ELISA tests for p24 is the most commonly used method to demonstrate virus replication both in vivo and in vitro.
ENSMUSG00000029484	Anxa3	4.0075	2.0027	up	0.336891	-1.56965	chr5:96793339-96845966:+	Annexin. This family of annexins also includes giardin that has been shown to function as an annexin.
ENSMUSG00000007279	Scube2	3.92296	1.97194	up	0.52185	-0.938293	chr7:109798676-109865679:-	CUB domain.
ENSMUSG00000097057	Gm17638	3.92296	1.97194	up	0.782775	-0.35333	chr15:77961674-77967126:+	Eukaryotic translation initiation factor 3 subunit 7 (eIF-3). This family is made up of eukaryotic translation initiation factor 3 subunit 7 (eIF-3 zeta/eIF3 p66/eIF3d). Eukaryotic initiation factor 3 is a multi-subunit complex that is required for binding of mRNA to 40 S ribosomal subunits, stabilisation of ternary complex binding to 40 S subunits, and dissociation of 40 and 60 S subunits. These…
ENSMUSG00000107227	Gm42559	3.92296	1.97194	up	0.163078	-2.61636	chr5:34469664-34473195:+	Serpentine type 7TM GPCR chemoreceptor Srx. Chemoreception is mediated in Caenorhabditis elegans by members of the seven-transmembrane G-protein-coupled receptor class (7TM GPCRs) of proteins which are of the serpentine type. Srx is part of the Srg superfamily of chemoreceptors. Chemoperception is one of the central senses of soil nematodes like C. elegans which are otherwise 'blind' and 'deaf'.
ENSMUSG00000023333	Gcm1	3.92296	1.97194	up	0.608825	-0.7159	chr9:78051958-78065624:+	GCM motif protein.
ENSMUSG00000105971	Gm43805	3.92296	1.97194	up	0.608825	-0.7159	chr3:53112166-53112989:+	G10 protein.
ENSMUSG00000028635	Edn2	3.92296	1.97194	up	0.684928	-0.545975	chr4:120161206-120167360:+	Endothelin family.
ENSMUSG00000039578	Ccser1	3.92296	1.97194	up	0.3479	-1.52326	chr6:61180324-62382865:+	DHHC palmitoyltransferase. This family includes the well known DHHC zinc binding domain as well as three of the four conserved transmembrane regions found in this family of palmitoyltransferase enzymes.
ENSMUSG00000038135	Crygn	3.7595	1.91054	up	0.907565	-0.139927	chr5:24751003-24758008:-	Beta/Gamma crystallin. The alignment comprises two Greek key motifs since the similarity between them is very low.
ENSMUSG00000053129	Gsx1	3.7595	1.91054	up	0.0453783	-4.46185	chr5:147188696-147190947:+	Homeobox domain.
ENSMUSG00000029757	Dync1i1	3.72681	1.89794	up	0.32959	-1.60126	chr6:5725639-6028039:+	Cytoplasmic dynein 1 intermediate chain 2. Intermediate chain IC 2 forms part of the complex cytoplasmic dynein 1 along with a heavy chain (HC), two light intermediate chains (LICs) and three light chains (LCs). The complex is responsible for hydrolysing ATP to generate force toward the minus end of microtubules. IC binds to the HC via the N terminal binding domain on the HC and ICs contain bindi…
ENSMUSG00000033227	Wnt6	3.72681	1.89794	up	0.604247	-0.726789	chr1:74771892-74785322:+	wnt family. Wnt genes have been identified in vertebrates and invertebrates but not in plants, unicellular eukaryotes or prokaryotes. In humans, 19 WNT proteins are known. Because of their insolubility little is known about Wnt protein structure, but all have 23 or 24 Cys residues whose spacing is highly conserved. Signal transduction by Wnt proteins (including the Wnt/beta-catenin, the Wnt/Ca++,…
ENSMUSG00000030030	1700003E16Rik	3.67777	1.87883	up	0.400085	-1.32162	chr6:83156404-83162945:+	Domain of unknown function (DUF4639). This family of proteins is found in eukaryotes. Proteins in this family are typically between 161 and 601 amino acids in length.
ENSMUSG00000025557	Slc15a1	3.67777	1.87883	up	0.90454	-0.144744	chr14:121459621-121505254:-	POT family. The POT (proton-dependent oligopeptide transport) family all appear to be proton dependent transporters.
ENSMUSG00000091105	Mrto4-ps2	3.67777	1.87883	up	0.6958	-0.523255	chr12:21776159-21776707:-	Ribosomal protein L10.
ENSMUSG00000020566	Atp6v1c2	3.67777	1.87883	up	0.55664	-0.845183	chr12:17284721-17329359:-	V-ATPase subunit C.
ENSMUSG00000051596	Otop1	3.64275	1.86503	up	0.722562	-0.468807	chr5:38275972-38304217:+	Otopetrin.
ENSMUSG00000032125	Robo4	3.63691	1.86271	up	0.566803	-0.819079	chr9:37401897-37414023:+	Immunoglobulin I-set domain.
ENSMUSG00000020682	Mmp28	3.63107	1.86039	up	0.550376	-0.861511	chr11:83440768-83463071:-	Matrixin. The members of this family are enzymes that cleave peptides. These proteases require zinc for catalysis.
ENSMUSG00000034382	AI661453	3.62991	1.85993	up	0.301089	-1.73174	chr17:47436615-47470638:+	Pneumovirinae attachment membrane glycoprotein G.
ENSMUSG00000029644	Pdx1	3.59604	1.84641	up	0.664173	-0.590369	chr5:147269959-147275848:+	Homeobox domain.
ENSMUSG00000035085	1700020L24Rik	3.59604	1.84641	up	0.664173	-0.590369	chr11:83437677-83441233:+	Domain of unknown function (DUF4637). This family of proteins is found in eukaryotes. Proteins in this family are typically between 142 and 178 amino acids in length.
ENSMUSG00000097398	Platr5	3.59604	1.84641	up	0.664173	-0.590369	chr1:88754890-88755736:+	Nephrin and CD2AP-binding protein, Dendrin. Dendrin is a family of eukaryotic proteins found in the podocytes of the kidneys. Dendrin, originally identified in telencephalic dendrites, is a constituent of the slit diaphragm, SD, complex of podocytes, where it directly binds to nephrin and CD2AP. Kidney podocytes and their slit diaphragms (SDs) form the final barrier to urinary protein loss. SD pr…
ENSMUSG00000004371	Il11	3.59604	1.84641	up	0.853937	-0.227799	chr7:4772373-4782857:-	Interleukin 11. This family contains interleukin 11 (approximately 200 residues long). This is a secreted protein that stimulates megakaryocytopoiesis, resulting in increased production of platelets, as well as activating osteoclasts, inhibiting epithelial cell proliferation and apoptosis, and inhibiting macrophage mediator production. These functions may be particularly important in mediating th…
ENSMUSG00000049588	Ccdc69	3.59604	1.84641	up	0.664173	-0.590369	chr11:55049731-55078131:-	Ciliary protein causing Leber congenital amaurosis disease. Lebercilin is a family of eukaryotic ciliary proteins. Mutations in the gene, LCA5, are implicated in the disease Leber congenital amaurosis. In photoreceptors, lebercilin is uniquely localized at the cilium that bridges the inner and outer segments. Lebercilin functions as an integral element of selective protein transport through photo…
ENSMUSG00000007888	Crlf1	3.55518	1.82992	up	0.229434	-2.12385	chr8:70493158-70504081:+	Erythropoietin receptor, ligand binding. Members of this family interact with erythropoietin (EPO), with subsequent initiation of the downstream chain of events associated with binding of EPO to the receptor, including EPO-induced erythroblast proliferation and differentiation through induction of the JAK2/STAT5 signaling cascade. The domain adopts a secondary structure composed of a short amino-…
ENSMUSG00000087480	Gm15910	3.50264	1.80844	up	0.41748	-1.26022	chr10:120857629-120863326:+	Protein of unknown function (DUF1247). This family contains a number of hypothetical viral proteins of unknown function approximately 200 residues long.
ENSMUSG00000027082	Tfpi	3.49434	1.80502	up	0.631428	-0.66331	chr2:84432855-84476775:-	Kunitz/Bovine pancreatic trypsin inhibitor domain. Indicative of a protease inhibitor, usually a serine protease inhibitor. Structure is a disulfide rich alpha+beta fold. BPTI (bovine pancreatic trypsin inhibitor) is an extensively studied model structure. Certain family members are similar to the tick anticoagulant peptide (TAP). This is a highly selective inhibitor of factor Xa in the blood coa…
ENSMUSG00000082334	Gm13244	3.43259	1.7793	up	0.37275	-1.42372	chr4:145745746-145747401:+	Protein phosphatase 2A regulatory B subunit (B56 family). Protein phosphatase 2A (PP2A) is a major intracellular protein phosphatase that regulates multiple aspects of cell growth and metabolizm. The ability of this widely distributed heterotrimeric enzyme to act on a diverse array of substrates is largely controlled by the nature of its regulatory B subunit. There are multiple families of B subu…
ENSMUSG00000108350	RP24-174G2.1	3.43259	1.7793	up	0.52185	-0.938293	chr7:79922572-79924867:-	Spike receptor binding domain. Spike is an envelope glycoprotein which aids viral entry into the host cell. This domain corresponds is the immunogenic receptor binding domain of the protein which binds to angiotensin-converting enzyme 2 (ACE2).
ENSMUSG00000083287	Gm13502	3.43259	1.7793	up	0.463867	-1.10822	chr2:53696121-53696804:-	NUDIX domain.
ENSMUSG00000045102	Poln	3.43259	1.7793	up	0.2982	-1.74565	chr5:34007179-34169448:-	DNA polymerase family A.
ENSMUSG00000021381	Barx1	3.3781	1.75621	up	0.319844	-1.64456	chr13:48662998-48666507:+	Homeobox domain.
ENSMUSG00000056758	Hmga2	3.37749	1.75595	up	0.326901	-1.61307	chr10:120361275-120476469:-	Protein of unknown function (DUF2777). This family of proteins with unknown function appears to be restricted to Bacillus cereus.
ENSMUSG00000001420	Tmem79	3.36253	1.74955	up	0.529524	-0.917231	chr3:88328655-88336148:-	MAPEG family. This family is has been called MAPEG (Membrane Associated Proteins in Eicosanoid and Glutathione metabolizm). It includes proteins such as Prostaglandin E synthase. This enzyme catalyses the synthesis of PGE2 from PGH2 (produced by cyclooxygenase from arachidonic acid). Because of structural similarities in the active sites of FLAP, LTC4 synthase and PGE synthase, substrates for eac…
ENSMUSG00000031557	Plekha2	3.32398	1.73291	up	0.418169	-1.25784	chr8:25039144-25102194:-	PH domain. PH stands for pleckstrin homology.
ENSMUSG00000054000	Tusc1	3.31	1.72683	up	0.811767	-0.300863	chr4:93334138-93335511:-	Protein of unknown function (DUF1631). The members of this family are sequences derived from a group of hypothetical proteins expressed by certain bacterial species. The region concerned is approximately 440 amino acid residues in length.
ENSMUSG00000024793	Tnfrsf25	3.28836	1.71737	up	0.3479	-1.52326	chr4:152115934-152120119:+	Death domain.
ENSMUSG00000040258	Nxph4	3.28836	1.71737	up	0.457763	-1.12733	chr10:127525473-127534559:-	Neurexophilin. This family consists of mammalian neurexophilin proteins. Mammalian brains contain four different neurexophilin proteins. Neurexophilins form a family of related glycoproteins that are proteolytically processed after synthesis and bind to alpha-neurexins. The structure and characteristics of neurexophilins indicate that they function as neuropeptides that may signal via alpha-neure…
ENSMUSG00000022231	Sema5a	3.25583	1.70302	up	0.716516	-0.48093	chr15:32244813-32696341:+	Sema domain. The Sema domain occurs in semaphorins, which are a large family of secreted and transmembrane proteins, some of which function as repellent signals during axon guidance. Sema domains also occur in the hepatocyte growth factor receptor and human plexin A-3.
ENSMUSG00000032372	Plscr2	3.22243	1.68815	up	0.363026	-1.46185	chr9:92275602-92297752:+	Scramblase. Scramblase is palmitoylated and contains a potential protein kinase C phosphorylation site. Scramblase exhibits Ca2+-activated phospholipid scrambling activity in vitro. There are also possible SH3 and WW binding motifs. Scramblase is involved in the redistribution of phospholipids after cell activation or injury.
ENSMUSG00000083736	Gm6039	3.22243	1.68815	up	0.907565	-0.139927	chrX:75233063-75234312:+	PPP4R2. PPP4R2 (protein phosphatase 4 core regulatory subunit R2) is the regulatory subunit of the histone H2A phosphatase complex. It has been shown to confer resistance to the anticancer drug cisplatin in yeast, and may confer resistance in higher eukaryotes.
ENSMUSG00000044303	Cdkn2a	3.21465	1.68466	up	0.151346	-2.72407	chr4:89274471-89294653:-	Cyclin-dependent kinase inhibitor 2a p19Arf N-terminus. This family represents the N-terminus (approximately 50 residues) of cyclin-dependent kinase inhibitor 2a p19Arf, which seems to be restricted to mammals. This is a tumor-suppressor protein that has been shown to inhibit the growth of human tumor cells lacking functional p53 by inducing a transient G2 arrest and subsequently apoptosis.
ENSMUSG00000029314	Agpat9	3.19441	1.67555	up	0.631713	-0.662658	chr5:100845713-100899102:+	Acyltransferase. This family contains acyltransferases involved in phospholipid biosynthesis and other proteins of unknown function. This family also includes tafazzin, the Barth syndrome gene.
ENSMUSG00000070473	Cldn3	3.19237	1.67463	up	0.369968	-1.43453	chr5:134986214-134987472:+	PMP-22/EMP/MP20/Claudin family.
ENSMUSG00000033278	Ptprm	3.1874	1.67238	up	0.802846	-0.316804	chr17:66666848-67354459:-	Protein-tyrosine phosphatase.
ENSMUSG00000031965	Tbx20	3.18278	1.67029	up	0.309469	-1.69213	chr9:24720812-24774303:-	T-box. The T-box encodes a 180 amino acid domain that binds to DNA. Genes encoding T-box proteins are found in a wide range of animals, but not in other kingdoms such as plants. Family members are all thought to bind to the DNA consensus sequence TCACACCT. they are found exclusively in the nucleus, and perform DNA-binding and transcriptional activation/repression roles. They are generally require…
ENSMUSG00000038331	Satb2	3.17194	1.66537	up	0.973926	-0.0381154	chr1:56793981-56978650:-	CUT domain. The CUT domain is a DNA-binding motif which can bind independently or in cooperation with the homeodomain, often found downstream of the CUT domain. Multiple copies of the CUT domain can exist in one protein.
ENSMUSG00000030413	Pglyrp1	3.1703	1.66462	up	0.450518	-1.15034	chr7:18871331-18890459:+	N-acetylmuramoyl-L-alanine amidase. This family includes zinc amidases that have N-acetylmuramoyl-L-alanine amidase activity EC:3.5.1.28. This enzyme domain cleaves the amide bond between N-acetylmuramoyl and L-amino acids in bacterial cell walls (preferentially: D-lactyl-L-Ala). The structure is known for the bacteriophage T7 structure and shows that two of the conserved histidines are zinc bind…
ENSMUSG00000066652	Lefty2	3.16811	1.66362	up	0.342094	-1.54753	chr1:180893108-180899103:+	TGF-beta propeptide. This propeptide is known as latency associated peptide (LAP) in TGF-beta. LAP is a homodimer which is disulfide linked to TGF-beta binding protein.
ENSMUSG00000049387	Cox7b2	3.13837	1.65001	up	0.717544	-0.478861	chr5:71442824-71548205:-	Cytochrome C oxidase chain VIIB.
ENSMUSG00000047281	Sfn	3.13482	1.64838	up	0.389053	-1.36196	chr4:133600556-133602168:-	14-3-3 protein.
ENSMUSG00000087150	BC064078	3.10567	1.63491	up	0.109863	-3.18622	chr6:128992952-129008040:+	Fibrobacter succinogenes major domain (Fib_succ_major). This domain of about 175 to 200 amino acids is found, in from one to five copies, in over 50 proteins in Fibrobacter succinogenes S85, an obligate anaerobe of the rumen. Many members of this family have an apparent lipoprotein signal sequence. Conserved cysteine residues, suggestive of disulfide bond formation, are also consistent with an ex…
ENSMUSG00000062432	Cyp26c1	3.10567	1.63491	up	0.823974	-0.27933	chr19:37685581-37693398:+	Cytochrome P450. Cytochrome P450s are haem-thiolate proteins involved in the oxidative degradation of various compounds. They are particularly well known for their role in the degradation of environmental toxins and mutagens. They can be divided into 4 classes, according to the method by which electrons from NAD(P)H are delivered to the catalytic site. Sequence conservation is relatively low with…
ENSMUSG00000005836	Gata6	3.08232	1.62402	up	0.332086	-1.59037	chr18:11052510-11085635:+	GATA-type transcription activator, N-terminal. GATA transcription factors mediate cell differentiation in a diverse range of tissues. Mutation are often associated with certain congenital human disorders. The six classical vertebrate GATA proteins, GATA-1 to GATA-6, are highly homologous and have two tandem zinc fingers. The classical GATA transcription factors function transcription activators. …
ENSMUSG00000068551	Zfp467	3.07595	1.62103	up	0.605044	-0.724889	chr6:48427697-48445825:-	Zinc-finger double domain.
ENSMUSG00000048373	Fgfbp1	3.06654	1.61661	up	0.307939	-1.69929	chr5:43978858-43981779:-	FGF binding protein 1 (FGF-BP1). This family consists of several mammalian FGF binding protein 1. Fibroblast growth factors (FGFs) play important roles during fetal and embryonic development. Fibroblast growth factor-binding protein (FGF-BP) 1 is a secreted protein that can bind fibroblast growth factors (FGFs) 1 and 2.
ENSMUSG00000028042	Zbtb7b	3.0569	1.61207	up	0.541428	-0.885159	chr3:89377644-89394776:-	BTB/POZ domain. The BTB (for BR-C, ttk and bab) or POZ (for Pox virus and Zinc finger) domain is present near the N-terminus of a fraction of zinc finger (pfam00096) proteins and in proteins that contain the pfam01344 motif such as Kelch and a family of pox virus proteins. The BTB/POZ domain mediates homomeric dimerization and in some instances heteromeric dimerization. The structure of the dimer…
ENSMUSG00000033016	Nfatc1	3.03713	1.60271	up	0.576209	-0.795335	chr18:80606205-80713071:-	Rel homology domain (RHD). Proteins containing the Rel homology domain (RHD) are eukaryotic transcription factors. The RHD is composed of two structural domains. This is the N-terminal domain that is similar to that found in P53. The C-terminal domain has an immunoglobulin-like fold (See pfam01833) that binds to DNA.
ENSMUSG00000050423	Ppp1r3g	3.03138	1.59997	up	0.276274	-1.85583	chr13:35958839-35970388:+	Putative phosphatase regulatory subunit. This family consists of several eukaryotic proteins that are thought to be involved in the regulation of glycogen metabolizm. For instance, the mouse PTG protein has been shown to interact with glycogen synthase, phosphorylase kinase, phosphorylase a: these three enzymes have key roles in the regulation of glycogen metabolizm. PTG also binds the catalytic …
ENSMUSG00000038059	Smim3	3.02228	1.59564	up	0.315644	-1.66363	chr18:60474193-60501983:-	FCP1, C-terminal. The C-terminal domain of FCP-1 is required for interaction with the carboxy terminal domain of RAP74. Interaction relies extensively on van der Waals contacts between hydrophobic residues situated within alpha-helices in both domains.
ENSMUSG00000033967	Rnf225	3.01766	1.59343	up	0.704498	-0.505333	chr7:12927416-12931072:+	Ring finger domain.
ENSMUSG00000039477	Tnrc18	2.96239	1.56676	up	0.303783	-1.71889	chr5:142724661-142817662:-	BAH domain. This domain has been called BAH (Bromo adjacent homology) domain and has also been called ELM1 and BAM (Bromo adjacent motif) domain. The function of this domain is unknown but may be involved in protein-protein interaction.
ENSMUSG00000031750	Il34	2.94222	1.5569	up	0.788573	-0.342683	chr8:110741829-110805924:-	Interleukin 34.
ENSMUSG00000037034	Pax1	2.94222	1.5569	up	0.86975	-0.201327	chr2:147361925-147393295:+	'Paired box' domain.
ENSMUSG00000042476	Abcb4	2.94222	1.5569	up	0.434875	-1.20133	chr5:8893717-8959231:+	ABC transporter transmembrane region. This family represents a unit of six transmembrane helices. Many members of the ABC transporter family (pfam00005) have two such regions.
ENSMUSG00000027765	P2ry1	2.94222	1.5569	up	0.3479	-1.52326	chr3:61002795-61008982:+	7 transmembrane receptor (rhodopsin family). This family contains, amongst other G-protein-coupled receptors (GCPRs), members of the opsin family, which have been considered to be typical members of the rhodopsin superfamily. They share several motifs, mainly the seven transmembrane helices, GCPRs of the rhodopsin superfamily. All opsins bind a chromophore, such as 11-cis-retinal. The function of…
ENSMUSG00000015702	Anxa9	2.94222	1.5569	up	0.6958	-0.523255	chr3:95296096-95307176:-	Annexin. This family of annexins also includes giardin that has been shown to function as an annexin.
ENSMUSG00000084607	Gm22208	2.94222	1.5569	up	0.579833	-0.78629	chr15:34531714-34531823:+	FAM150 family. This family of proteins known as FAM150 is found in eukaryotes. Members of this family are as yet uncharacterized. Proteins in this family are approximately 143 amino acids in length. The function of this family has not, as yet, been determined, however it is predicted to be a secretory protein family.
ENSMUSG00000064380	Gm26448	2.94222	1.5569	up	0.3479	-1.52326	chr9:120129351-120129553:+	Adenovirus minor core protein PV.
ENSMUSG00000045087	S1pr5	2.94222	1.5569	up	0.2982	-1.74565	chr9:21242912-21248443:-	7 transmembrane receptor (rhodopsin family). This family contains, amongst other G-protein-coupled receptors (GCPRs), members of the opsin family, which have been considered to be typical members of the rhodopsin superfamily. They share several motifs, mainly the seven transmembrane helices, GCPRs of the rhodopsin superfamily. All opsins bind a chromophore, such as 11-cis-retinal. The function of…
ENSMUSG00000102395	Flg	2.94222	1.5569	up	0.0579833	-4.10822	chr3:93281325-93282092:+	Herpesvirus latent membrane protein 1 (LMP1). This family consists of several latent membrane protein 1 or LMP1s mostly from Epstein-Barr virus. LMP1 of EBV is a 62-65 kDa plasma membrane protein possessing six membrane spanning regions, a short cytoplasmic N-terminus and a long cytoplasmic carboxy tail of 200 amino acids. EBV latent membrane protein 1 (LMP1) is essential for EBV-mediated transfo…
ENSMUSG00000037624	Kcnk2	2.94222	1.5569	up	0.753783	-0.407778	chr1:189207930-189402273:-	Ion channel. This family includes the two membrane helix type ion channels found in bacteria.
ENSMUSG00000028600	Podn	2.94222	1.5569	up	0.782775	-0.35333	chr4:108014791-108096445:-	Leucine rich repeat.
ENSMUSG00000060969	Irx1	2.94222	1.5569	up	0.48706	-1.03783	chr13:71957921-71963723:-	Homeobox KN domain. This is a homeobox transcription factor KN domain conserved from fungi to human and plants.
ENSMUSG00000051022	Hs3st1	2.94222	1.5569	up	0.41748	-1.26022	chr5:39613935-39755475:-	Sulfotransferase domain.
ENSMUSG00000035383	Pmch	2.94222	1.5569	up	0.52185	-0.938293	chr10:88091072-88092375:+	Pro-melanin-concentrating hormone (Pro-MCH). This family consists of several mammalian pro-melanin-concentrating hormone (Pro-MCH) 1 and 2 proteins. Melanin-concentrating hormone (MCH) is a 19 amino acid cyclic peptide that was first isolated from the pituitary of teleost fish. It is produced from pro-MCH that encodes, in addition to MCH, NEI, and a putative peptide, NGE. In lower vertebrates, MC…
ENSMUSG00000032226	Gcnt3	2.8966	1.53436	up	0.550613	-0.860888	chr9:70031496-70038088:-	Core-2/I-Branching enzyme. This is a family of two different beta-1,6-N-acetylglucosaminyltransferase enzymes, I-branching enzyme and core-2 branching enzyme. I-branching enzyme is responsible for the production of the blood group I-antigen during embryonic development. Core-2 branching enzyme forms crucial side-chain branches in O-glycans.
ENSMUSG00000027624	Epb41l1	2.86754	1.51981	up	0.486516	-1.03944	chr2:156420909-156543214:+	FERM C-terminal PH-like domain.
ENSMUSG00000001333	Sync	2.86678	1.51943	up	0.85144	-0.232024	chr4:129287617-129308559:+	Intermediate filament protein.
ENSMUSG00000103373	Gm37238	2.86049	1.51626	up	0.5964	-0.745648	chr13:48542644-48545033:-	Outer membrane protein beta-barrel domain. This domain is found in a wide range of outer membrane proteins. This domain assumes a membrane bound beta-barrel fold.
ENSMUSG00000044393	Dsg2	2.83377	1.50272	up	0.760633	-0.394727	chr18:20558074-20604521:+	Cadherin domain.
ENSMUSG00000032344	Mb21d1	2.83325	1.50246	up	0.762704	-0.390805	chr9:78430526-78443237:-	Mab-21 protein. This family contains Mab-21 and Mab-21 like proteins. In C. elegans these proteins are required for several aspects of embryonic development.
ENSMUSG00000046589	Lrrc8e	2.83325	1.50246	up	0.441565	-1.1793	chr8:4226827-4237470:+	Leucine-rich repeat containing protein 8. This domain family is found in eukaryotes, and is approximately 60 amino acids in length. The family is found in association with pfam00560. There are two completely conserved residues (W and Y) that may be functionally important. Many of the proteins in this family are annotated as leucine-rich repeat containing protein 8 however there is little accompan…
ENSMUSG00000025128	Bhlhe22	2.81963	1.4955	up	0.317648	-1.6545	chr3:18054174-18057517:+	Helix-loop-helix DNA-binding domain.
ENSMUSG00000070305	Mpzl3	2.80924	1.49018	up	0.432302	-1.20989	chr9:45055186-45077436:+	Immunoglobulin V-set domain. This domain is found in antibodies as well as neural protein P0 and CTL4 amongst others.
ENSMUSG00000074217	2210011C24Rik	2.79297	1.4818	up	0.398359	-1.32786	chr8:84010222-84012171:-	A-kinase anchor protein 2 C-terminus. This family includes the C-terminus of A-kinase anchor protein 2 (AKAP2). It includes the site where the regulatory subunits (RII) of protein kinase AII binds.
ENSMUSG00000027840	Wnt2b	2.77876	1.47444	up	0.184182	-2.44079	chr3:104945272-104961921:-	wnt family. Wnt genes have been identified in vertebrates and invertebrates but not in plants, unicellular eukaryotes or prokaryotes. In humans, 19 WNT proteins are known. Because of their insolubility little is known about Wnt protein structure, but all have 23 or 24 Cys residues whose spacing is highly conserved. Signal transduction by Wnt proteins (including the Wnt/beta-catenin, the Wnt/Ca++,…
ENSMUSG00000043024	Gm16433	2.77876	1.47444	up	0.859518	-0.218401	chr6:108563605-108565588:-	DEAD/DEAH box helicase. Members of this family include the DEAD and DEAH box helicases. Helicases are involved in unwinding nucleic acids. The DEAD box helicases are involved in various aspects of RNA metabolizm, including nuclear transcription, pre mRNA splicing, ribosome biogenesis, nucleocytoplasmic transport, translation, RNA decay and organellar gene expression.
ENSMUSG00000007872	Id3	2.77499	1.47249	up	0.73603	-0.442164	chr4:136143497-136145755:+	Helix-loop-helix DNA-binding domain.
ENSMUSG00000036880	Acaa2	2.77443	1.47219	up	0.502292	-0.993402	chr18:74779197-74806207:+	Thiolase, N-terminal domain. Thiolase is reported to be structurally related to beta-ketoacyl synthase (pfam00109), and also chalcone synthase.
ENSMUSG00000027562	Car2	2.77321	1.47156	up	0.293932	-1.76644	chr3:14886273-14900770:+	Eukaryotic-type carbonic anhydrase.
ENSMUSG00000046997	Spsb4	2.75953	1.46442	up	0.407298	-1.29584	chr9:96943482-97018843:-	SPRY domain. SPRY Domain is named from SPla and the RYanodine Receptor. Domain of unknown function. Distant homologues are domains in butyrophilin/marenostrin/pyrin homologues.
ENSMUSG00000022636	Alcam	2.75472	1.46191	up	0.202183	-2.30627	chr16:52248996-52454074:-	CD80-like C2-set immunoglobulin domain. These domains belong to the immunoglobulin superfamily.
ENSMUSG00000054252	Fgfr3	2.74607	1.45737	up	0.950513	-0.0732222	chr5:33721674-33737068:+	Protein tyrosine kinase.
ENSMUSG00000048385	Scrt1	2.74607	1.45737	up	0.22365	-2.16069	chr15:76516203-76522129:-	Zinc-finger double domain.
ENSMUSG00000027296	Itpka	2.73017	1.44899	up	0.648513	-0.624793	chr2:119742337-119751263:+	Inositol polyphosphate kinase. ArgRIII has has been demonstrated to be an inositol polyphosphate kinase.
ENSMUSG00000042734	Ttc9	2.72768	1.44767	up	0.50426	-0.987761	chr12:81631369-81664941:+	Tetratricopeptide repeat.
ENSMUSG00000040078	Gm9769	2.72428	1.44587	up	0.62622	-0.675258	chr6:85843980-85844459:+	CS domain. The CS and CHORD (pfam04968) are fused into a single polypeptide chain in metazoans but are found in separate proteins in plants; this is thought to be indicative of an interaction between CS and CHORD. It has been suggested that the CS domain is a binding module for HSP90, implying that CS domain-containing proteins are involved in recruiting heat shock proteins to multiprotein assemb…
ENSMUSG00000049233	Apoo-ps	2.69703	1.43137	up	0.759055	-0.397724	chr13:107413865-107414767:-	Apolipoprotein O. Members of this family promote cholesterol efflux from macrophage cells. They are present in various lipoprotein complexes, including HDL, LDL and VLDL. The apoprotein is secreted by a microsomal triglyceride transfer protein (MTTP)-dependent mechanism, probably as a VLDL-associated protein that is subsequently transferred to HDL.
ENSMUSG00000035694	Caps2	2.67474	1.4194	up	0.6958	-0.523255	chr10:112163621-112216555:+	L1 transposable element.
ENSMUSG00000019851	Perp	2.66434	1.41378	up	0.324155	-1.62524	chr10:18845071-18857073:+	PMP-22/EMP/MP20/Claudin tight junction. Members of this family are claudins, that form tight junctions between cells.
ENSMUSG00000097994	Gm26982	2.66201	1.41251	up	0.988769	-0.0162952	chr6:113714971-113716121:+	TRC8 N-terminal domain. This region is found at the N-terminus of the TRC8 protein. TRC8 is an E3 ubiquitin-protein ligase also known as RNF139. This region contains 12 transmembrane domains. This region has been suggested to contain a sterol sensing domain. It has been found that TRC8 protein levels are sterol responsive and that it binds and stimulates ubiquitylation of the endoplasmic reticulu…
ENSMUSG00000052415	Tchh	2.65727	1.40995	up	0.361781	-1.46681	chr3:93442330-93449077:+	S-100/ICaBP type calcium binding domain. The S-100 domain is a subfamily of the EF-hand calcium binding proteins.
ENSMUSG00000026826	Nr4a2	2.648	1.4049	up	0.309245	-1.69318	chr2:57106830-57124003:-	Zinc finger, C4 type (two domains). In nearly all cases, this is the DNA binding domain of a nuclear hormone receptor. The alignment contains two Zinc finger domains that are too dissimilar to be aligned with each other.
ENSMUSG00000028194	Ddah1	2.64066	1.4009	up	0.590358	-0.760337	chr3:145758675-145894277:+	Amidinotransferase. This family contains glycine (EC:2.1.4.1) and inosamine (EC:2.1.4.2) amidinotransferases, enzymes involved in creatine and streptomycin biosynthesis respectively. This family also includes arginine deiminases, EC:3.5.3.6. These enzymes catalyse the reaction: arginine + H2O <=> citrulline + NH3. Also found in this family is the Streptococcus anti tumor glycoprotein.
ENSMUSG00000033249	Hsf4	2.63251	1.39644	up	0.419527	-1.25317	chr8:105269801-105275845:+	HSF-type DNA-binding.
ENSMUSG00000050473	Slc35d3	2.63016	1.39515	up	0.123829	-3.01358	chr10:19847917-19851459:-	Triose-phosphate Transporter family. This family includes transporters with a specificity for triose phosphate.
ENSMUSG00000038598	AI481877	2.63016	1.39515	up	0.406866	-1.29737	chr4:59043753-59138983:-	Protein of unknown function (DUF788). This family consists of several eukaryotic proteins of unknown function.
ENSMUSG00000031438	Rnf128	2.62591	1.39282	up	0.384891	-1.37748	chrX:139563316-139673145:+	Ring finger domain.
ENSMUSG00000046215	Rprml	2.6153	1.38698	up	0.652313	-0.616365	chr11:103649570-103650579:+	N-terminus of kinetochore NMS complex subunit Spc7.
ENSMUSG00000020154	Ptprb	2.6153	1.38698	up	0.913238	-0.130938	chr10:116301374-116389538:+	Protein-tyrosine phosphatase.
ENSMUSG00000068748	Ptprz1	2.6153	1.38698	up	0.543594	-0.879399	chr6:22875502-23052916:+	Protein-tyrosine phosphatase.
ENSMUSG00000039376	Synpo2l	2.61207	1.38519	up	0.426792	-1.2284	chr14:20658946-20668354:-	PDZ domain (Also known as DHR or GLGF). PDZ domains are found in diverse signaling proteins.
ENSMUSG00000028527	Ak4	2.60987	1.38398	up	0.604446	-0.726314	chr4:101419277-101466995:+	Adenylate kinase.
ENSMUSG00000040610	Tlx3	2.60877	1.38337	up	0.282505	-1.82365	chr11:33200752-33203589:-	Homeobox domain.
ENSMUSG00000101776	Gm28268	2.6066	1.38217	up	0.873483	-0.195148	chrX:21751379-21761733:+	L1 transposable element.
ENSMUSG00000019817	Plagl1	2.59195	1.37404	up	0.529686	-0.916792	chr10:13060504-13131694:+	Zinc-finger double domain.
ENSMUSG00000024140	Epas1	2.58949	1.37267	up	0.422187	-1.24405	chr17:86753907-86833410:+	PAS domain. This family includes the PAS-B domain of NCOA1 (Nuclear receptor coactivator 1), which binds to an LXXLL motif in the C-terminal region of STAT6 (Signal transducer and activator of transcription 6).
ENSMUSG00000044199	S1pr4	2.58559	1.37049	up	0.467866	-1.09583	chr10:81497745-81500132:-	7 transmembrane receptor (rhodopsin family). This family contains, amongst other G-protein-coupled receptors (GCPRs), members of the opsin family, which have been considered to be typical members of the rhodopsin superfamily. They share several motifs, mainly the seven transmembrane helices, GCPRs of the rhodopsin superfamily. All opsins bind a chromophore, such as 11-cis-retinal. The function of…
ENSMUSG00000048450	Msx1	2.58559	1.37049	up	0.359897	-1.47435	chr5:37820485-37824583:-	Homeobox domain.
ENSMUSG00000020099	Unc5b	2.58475	1.37003	up	0.401936	-1.31496	chr10:60762610-60831581:-	ZU5 domain. Domain present in ZO-1 and Unc5-like netrin receptors Domain of unknown function.
ENSMUSG00000052302	Tbc1d30	2.57444	1.36426	up	0.7952	-0.33061	chr10:121263824-121311189:-	Rab-GTPase-TBC domain. Identification of a TBC domain in GYP6_YEAST and GYP7_YEAST, which are GTPase activator proteins of yeast Ypt6 and Ypt7, implies that these domains are GTPase activator proteins of Rab-like small GTPases.
ENSMUSG00000074793	Hspa12b	2.57444	1.36426	up	0.434875	-1.20133	chr2:131127280-131146321:+	Retinal protein. This family of proteins is found in the photoreceptor cells of the retina. Mutations of the gene encoding this protein have been associated with retinal disorders such as retinitis pigmentosa and late-onset progressive retinal atrophy. The function of this family of proteins is unknown, but it is likely to be important in the development and function of the retina.
ENSMUSG00000079584	Gm364	2.55693	1.35441	up	0.614782	-0.701852	chrX:57409154-57488767:+	Endomembrane protein 70.
ENSMUSG00000015053	Gata2	2.55448	1.35303	up	0.810731	-0.302704	chr6:88193891-88207032:+	GATA zinc finger. This domain uses four cysteine residues to coordinate a zinc ion. This domain binds to DNA. Two GATA zinc fingers are found in the GATA transcription factors. However there are several proteins which only contains a single copy of the domain.
ENSMUSG00000072944	Nup62cl	2.5508	1.35095	up	0.400085	-1.32162	chrX:140006805-140062712:-	Nsp1-like C-terminal region. This family probably forms a coiled-coil. This important region of Nsp1 is involved in binding Nup82.
ENSMUSG00000044456	Rin3	2.54992	1.35045	up	0.535231	-0.901767	chr12:102283048-102390855:+	Vacuolar sorting protein 9 (VPS9) domain. This domain acts as a GDP-GTP exchange factor (GEF). It activates Rab GTPases by stimulating the release of GDP and allowing GTP to bind.
ENSMUSG00000047787	Flrt1	2.54992	1.35045	up	0.463867	-1.10822	chr19:7092014-7105729:-	Leucine rich repeat.
ENSMUSG00000024486	Hbegf	2.54745	1.34906	up	0.270402	-1.88682	chr18:36504929-36515805:-	EGF-like domain. There is no clear separation between noise and signal. pfam00053 is very similar, but has 8 instead of 6 conserved cysteines. Includes some cytokine receptors. The EGF domain misses the N-terminus regions of the Ca2+ binding EGF domains (this is the main reason of discrepancy between swiss-prot domain start/end and Pfam). The family is hard to model due to many similar but differ…
ENSMUSG00000032224	Fam81a	2.54298	1.34652	up	0.345525	-1.53314	chr9:70089310-70142560:-	Myosin tail. The myosin molecule is a multi-subunit complex made up of two heavy chains and four light chains it is a fundamental contractile protein found in all eukaryote cell types. This family consists of the coiled-coil myosin heavy chain tail region. The coiled-coil is composed of the tail from two molecules of myosin. These can then assemble into the macromolecular thick filament. The coil…
ENSMUSG00000022237	Ankrd33b	2.53838	1.34391	up	0.53371	-0.905871	chr15:31291479-31367759:-	Ankyrin repeats (3 copies).
ENSMUSG00000032440	Tgfbr2	2.53557	1.34231	up	0.551389	-0.858858	chr9:116087698-116175363:-	Transforming growth factor beta receptor 2 ectodomain. The Transforming growth factor beta receptor 2 ectodomain is a compact fold consisting of nine beta-strands and a single helix stabilized by a network of six intra strand disulphide bonds. The folding topology includes a central five-stranded antiparallel beta-sheet, eight-residues long at its centre, covered by a second layer consisting of t…
ENSMUSG00000072494	Ppp1r3e	2.53358	1.34118	up	0.707023	-0.500172	chr14:54872669-54877550:-	Putative phosphatase regulatory subunit. This family consists of several eukaryotic proteins that are thought to be involved in the regulation of glycogen metabolizm. For instance, the mouse PTG protein has been shown to interact with glycogen synthase, phosphorylase kinase, phosphorylase a: these three enzymes have key roles in the regulation of glycogen metabolizm. PTG also binds the catalytic …
ENSMUSG00000096014	Sox1	2.5219	1.33451	up	0.985717	-0.0207548	chr8:12395295-12400126:+	HMG (high mobility group) box.
ENSMUSG00000048022	Tmem229a	2.5219	1.33451	up	0.3479	-1.52326	chr6:24951141-24956297:-	Protein of unknown function (DUF1113). This family consists of several bacterial proteins of unknown function.
ENSMUSG00000073802	Cdkn2b	2.51996	1.3334	up	0.197457	-2.34039	chr4:89306289-89311032:-	Ankyrin repeats (3 copies).
ENSMUSG00000055301	Adh7	2.51069	1.32809	up	0.587081	-0.768368	chr3:138217760-138233382:+	Zinc-binding dehydrogenase.
ENSMUSG00000020061	Mybpc1	2.50633	1.32558	up	0.862187	-0.213927	chr10:88518279-88605152:-	Immunoglobulin I-set domain.
ENSMUSG00000025993	Slc40a1	2.50347	1.32393	up	0.243889	-2.03571	chr1:45908068-45926523:-	Ferroportin1 (FPN1). This family represents a conserved region approximately 100 residues long within eukaryotic Ferroportin1 (FPN1), a protein that may play a role in iron export from the cell. This family may represent a number of transmembrane regions in Ferroportin1.
ENSMUSG00000020023	Tmcc3	2.50332	1.32384	up	0.329827	-1.60022	chr10:94311949-94590956:+	Predicted transmembrane and coiled-coil 2 protein. This family of transmembrane coiled-coil containing proteins is conserved from worms to humans. Its function is unknown.
ENSMUSG00000071637	Cebpd	2.50167	1.32289	up	0.284447	-1.81377	chr16:15887286-15888466:+	Basic region leucine zipper.
ENSMUSG00000025880	Smad7	2.50075	1.32236	up	0.55975	-0.837146	chr18:75367529-75395935:+	MH2 domain. This is the MH2 (MAD homology 2) domain found at the carboxy terminus of MAD related proteins such as Smads. This domain is separated from the MH1 domain by a non-conserved linker region. The MH2 domain mediates interaction with a wide variety of proteins and provides specificity and selectivity to Smad function and also is critical for mediating interactions in Smad oligomers. Unlike…
ENSMUSG00000022641	Bbx	2.49861	1.32112	up	0.39264	-1.34872	chr16:50191844-50432390:-	Domain of unknown function (DUF2028). This region of similarity is found in the vertebrate homologues of the drosophila Bobby Sox.
ENSMUSG00000022206	Npr3	2.49643	1.31986	up	0.391388	-1.35333	chr15:11839896-11905674:-	Receptor family ligand binding region. This family includes extracellular ligand binding domains of a wide range of receptors. This family also includes the bacterial amino acid binding proteins of known structure.
ENSMUSG00000070990	Foxe1	2.48957	1.3159	up	0.332086	-1.59037	chr4:46343609-46346412:+	Fork head domain.
ENSMUSG00000023845	Lnpep	2.48644	1.31408	up	0.632028	-0.66194	chr17:17527723-17624489:-	Peptidase family M1. Members of this family are aminopeptidases. The members differ widely in specificity, hydrolysing acidic, basic or neutral N-terminal residues. This family includes leukotriene-A4 hydrolase, this enzyme also has an aminopeptidase activity.
ENSMUSG00000041523	Upk2	2.47317	1.30636	up	0.791773	-0.336842	chr9:44452716-44454767:-	Uroplakin II. This family contains uroplakin II, which is approximately 180 residues long and seems to be restricted to mammals. Uroplakin II is an integral membrane protein, and is one of the components of the apical plaques of mammalian urothelium formed by the asymmetric unit membrane - this is believed to play a role in strengthening the urothelial apical surface to prevent the cells from rup…
ENSMUSG00000020183	Cpm	2.47071	1.30492	up	0.756882	-0.40186	chr10:117629500-117687352:+	Zinc carboxypeptidase.
ENSMUSG00000097283	Gm26686	2.45185	1.29387	up	0.759055	-0.397724	chr1:128770599-128774421:-	L1 transposable element.
ENSMUSG00000020609	Apob	2.45185	1.29387	up	0.964523	-0.0521126	chr12:7977648-8016835:+	Lipoprotein amino terminal region. This family contains regions from: Vitellogenin, Microsomal triglyceride transfer protein and apolipoprotein B-100. These proteins are all involved in lipid transport. This family contains the LV1n chain from lipovitellin, that contains two structural domains.
ENSMUSG00000049122	Frmd3	2.45185	1.29387	up	0.86975	-0.201327	chr4:74013442-74202214:+	FERM central domain. This domain is the central structural domain of the FERM domain.
ENSMUSG00000034607	Pof1b	2.45185	1.29387	up	0.704498	-0.505333	chrX:112638431-112698651:-	Intermediate filament protein.
ENSMUSG00000085773	Gm16233	2.45185	1.29387	up	0.26838	-1.89765	chr3:144947561-144954878:+	Protein of unknown function (DUF2924). This bacterial family of proteins has no known function.
ENSMUSG00000021750	Fam107a	2.45185	1.29387	up	0.83496	-0.260221	chr14:8296274-8318023:-	Protein of unknown function (DUF1151). This family consists of several hypothetical eukaryotic proteins of unknown function.
ENSMUSG00000081640	Rplp0-ps1	2.45185	1.29387	up	0.20874	-2.26022	chr3:93278141-93279073:+	Ribosomal protein L10.
ENSMUSG00000036553	Sh3tc1	2.43717	1.2852	up	0.656399	-0.607354	chr5:35697180-35739987:-	SH3 domain. SH3 (Src homology 3) domains are often indicative of a protein involved in signal transduction related to cytoskeletal organisation. First described in the Src cytoplasmic tyrosine kinase. The structure is a partly opened beta barrel.
ENSMUSG00000022707	Gbe1	2.43603	1.28453	up	0.533146	-0.907399	chr16:70313949-70569716:+	Alpha amylase, C-terminal all-beta domain. Alpha amylase is classified as family 13 of the glycosyl hydrolases. The structure is an 8 stranded alpha/beta barrel containing the active site, interrupted by a ~70 a.a. calcium-binding domain protruding between beta strand 3 and alpha helix 3, and a carboxyl-terminal Greek key beta-barrel domain.
ENSMUSG00000031937	Vstm5	2.42956	1.28069	up	0.574514	-0.799586	chr9:15239045-15259393:+	Alphaherpesvirus glycoprotein E. Glycoprotein E (gE) of Alphaherpesvirus forms a complex with glycoprotein I (gI) (pfam01688), functioning as an immunoglobulin G (IgG) Fc binding protein. gE is involved in virus spread but is not essential for propagation.
ENSMUSG00000021591	Glrx	2.423	1.2768	up	0.57155	-0.807048	chr13:75839868-75850151:+	Glutaredoxin.
ENSMUSG00000028699	Tspan1	2.41732	1.27341	up	0.787248	-0.34511	chr4:116161869-116167601:-	Tetraspanin family.
ENSMUSG00000048960	Prex2	2.40588	1.26656	up	0.412162	-1.27872	chr1:10993465-11303681:+	RhoGEF domain. Guanine nucleotide exchange factor for Rho/Rac/Cdc42-like GTPases Also called Dbl-homologous (DH) domain. It appears that pfam00169 domains invariably occur C-terminal to RhoGEF/DH domains.
ENSMUSG00000045333	Zfp423	2.39838	1.26206	up	0.569049	-0.813375	chr8:87661810-87959595:-	Zinc-finger double domain.
ENSMUSG00000039232	Stx11	2.39736	1.26145	up	0.272785	-1.87416	chr10:12939983-12964259:-	SNARE domain. Most if not all vesicular membrane fusion events in eukaryotic cells are believed to be mediated by a conserved fusion machinery, the SNARE [soluble N-ethylmaleimide-sensitive factor (NSF) attachment protein (SNAP) receptors] machinery. The SNARE domain is thought to act as a protein-protein interaction module in the assembly of a SNARE protein complex.
ENSMUSG00000046805	Mpeg1	2.39736	1.26145	up	0.284646	-1.81276	chr19:12460779-12465284:+	MAC/Perforin domain. The membrane-attack complex (MAC) of the complement system forms transmembrane channels. These channels disrupt the phospholipid bilayer of target cells, leading to cell lysis and death. A number of proteins participate in the assembly of the MAC. Freshly activated C5b binds to C6 to form a C5b-6 complex, then to C7 forming the C5b-7 complex. The C5b-7 complex binds to C8, wh…
ENSMUSG00000031502	Col4a1	2.39625	1.26078	up	0.315807	-1.66288	chr8:11198423-11312826:-	C-terminal tandem repeated domain in type 4 procollagen. Duplicated domain in C-terminus of type 4 collagens. Mutations in alpha-5 collagen IV are associated with X-linked Alport syndrome.
ENSMUSG00000050534	Htr5b	2.3818	1.25205	up	0.511618	-0.966862	chr1:121509842-121528465:-	7 transmembrane receptor (rhodopsin family). This family contains, amongst other G-protein-coupled receptors (GCPRs), members of the opsin family, which have been considered to be typical members of the rhodopsin superfamily. They share several motifs, mainly the seven transmembrane helices, GCPRs of the rhodopsin superfamily. All opsins bind a chromophore, such as 11-cis-retinal. The function of…
ENSMUSG00000098037	Gm7765	2.3818	1.25205	up	0.491153	-1.02576	chr16:16365184-16366157:-	Glyceraldehyde 3-phosphate dehydrogenase, NAD binding domain. GAPDH is a tetrameric NAD-binding enzyme involved in glycolysis and glyconeogenesis. N-terminal domain is a Rossmann NAD(P) binding fold.
ENSMUSG00000036368	Rmdn2	2.3818	1.25205	up	0.951609	-0.0715592	chr17:79614900-79682152:+	Anaphase-promoting complex, cyclosome, subunit 3. Apc3, otherwise known as Cdc27, is one of the subunits of the anaphase-promoting complex or cyclosome. The anaphase-promoting complex is a multiprotein subunit E3 ubiquitin ligase complex that controls segregation of chromosomes and exit from mitosis in eukaryotes. The protein members of this family contain TPR repeats just as those of Apc7 do, an…
ENSMUSG00000024535	Snx24	2.37857	1.2501	up	0.499591	-1.00118	chr18:53245662-53390823:+	PX domain. PX domains bind to phosphoinositides.
ENSMUSG00000100768	Gm29055	2.37641	1.24878	up	0.762067	-0.392011	chr1:86774819-86776528:+	L1 transposable element.
ENSMUSG00000049109	Themis	2.37012	1.24496	up	0.431876	-1.21131	chr10:28668360-28883818:+	Cell-cycle sustaining, positive selection,. The 'CABIT' domain (for 'cysteine-containing, all- in Themis') is found in a newly identified gene family that has three mammalian homologues (Themis, Icb1 and 9130404H23Rik) that encode proteins with two CABIT domains and a highly conserved proline-rich region. In contrast, Fam59A, Fam59B and related proteins from mammals to cnidarians, including the i…
ENSMUSG00000092035	Peg10	2.37008	1.24494	up	0.630164	-0.666202	chr6:4747306-4760517:+	Retrotransposon gag protein. Gag or Capsid-like proteins from LTR retrotransposons. There is a central motif QGXXEXXXXXFXXLXXH that is common to Retroviridae gag-proteins, but is poorly conserved.
ENSMUSG00000037148	Arhgap10	2.36947	1.24456	up	0.563322	-0.827969	chr8:77250366-77517907:-	RhoGAP domain. GTPase activator proteins towards Rho/Rac/Cdc42-like small GTPases.
ENSMUSG00000015619	Gata3	2.3673	1.24324	up	0.90951	-0.136838	chr2:9857078-9890034:-	GATA zinc finger. This domain uses four cysteine residues to coordinate a zinc ion. This domain binds to DNA. Two GATA zinc fingers are found in the GATA transcription factors. However there are several proteins which only contains a single copy of the domain.
ENSMUSG00000006205	Htra1	2.36584	1.24236	up	0.757481	-0.400718	chr7:130936111-130985660:+	Trypsin-like peptidase domain. This family includes trypsin like peptidase domains.
ENSMUSG00000052942	Glis3	2.36269	1.24043	up	0.876314	-0.19048	chr19:28258851-28680077:-	Atrophin-1 family. Atrophin-1 is the protein product of the dentatorubral-pallidoluysian atrophy (DRPLA) gene. DRPLA OMIM:125370 is a progressive neurodegenerative disorder. It is caused by the expansion of a CAG repeat in the DRPLA gene on chromosome 12p. This results in an extended polyglutamine region in atrophin-1, that is thought to confer toxicity to the protein, possibly through altering i…
ENSMUSG00000038855	Itpkb	2.35543	1.23599	up	0.305175	-1.71229	chr1:180330485-180424802:+	Inositol polyphosphate kinase. ArgRIII has has been demonstrated to be an inositol polyphosphate kinase.
ENSMUSG00000032231	Anxa2	2.35011	1.23273	up	0.422768	-1.24206	chr9:69453620-69491795:+	Annexin. This family of annexins also includes giardin that has been shown to function as an annexin.
ENSMUSG00000030353	Tead4	2.34677	1.23068	up	0.427785	-1.22504	chr6:128224288-128300823:-	TEA/ATTS domain family.
ENSMUSG00000091562	Gm9581	2.34525	1.22974	up	0.578779	-0.788915	chr16:59558013-59600886:-	AF-4 proto-oncoprotein. This family consists of AF4 (Proto-oncogene AF4) and FMR2 (Fragile X E mental retardation syndrome) nuclear proteins. These proteins have been linked to human diseases such as acute lymphoblastic leukaemia and mental retardation. The family also contains a Drosophila AF4 protein homologue Lilliputian which contains an AT-hook domain. Lilliputian represents a novel pair-rul…
ENSMUSG00000020325	Fstl3	2.34525	1.22974	up	0.474409	-1.0758	chr10:79777272-79782630:+	Kazal-type serine protease inhibitor domain. Usually indicative of serine protease inhibitors. However, kazal-like domains are also seen in the extracellular part of agrins, which are not known to be protease inhibitors. Kazal domains often occur in tandem arrays. Small alpha+beta fold containing three disulphides.
ENSMUSG00000040703	Cyp2s1	2.344	1.22897	up	0.430927	-1.21449	chr7:25802475-25816913:-	Cytochrome P450. Cytochrome P450s are haem-thiolate proteins involved in the oxidative degradation of various compounds. They are particularly well known for their role in the degradation of environmental toxins and mutagens. They can be divided into 4 classes, according to the method by which electrons from NAD(P)H are delivered to the catalytic site. Sequence conservation is relatively low with…
ENSMUSG00000044317	Gpr4	2.34324	1.22851	up	0.328355	-1.60667	chr7:19212538-19224174:+	7 transmembrane receptor (rhodopsin family). This family contains, amongst other G-protein-coupled receptors (GCPRs), members of the opsin family, which have been considered to be typical members of the rhodopsin superfamily. They share several motifs, mainly the seven transmembrane helices, GCPRs of the rhodopsin superfamily. All opsins bind a chromophore, such as 11-cis-retinal. The function of…
ENSMUSG00000031778	Cx3cl1	2.34177	1.2276	up	0.86529	-0.208745	chr8:94772009-94782423:+	Small cytokines (intecrine/chemokine), interleukin-8 like. Includes a number of secreted growth factors and interferons involved in mitogenic, chemotactic, and inflammatory activity. Structure contains two highly conserved disulfide bonds.
ENSMUSG00000037455	Slc18b1	2.33869	1.2257	up	0.785581	-0.348168	chr10:23796986-23827968:+	Major Facilitator Superfamily.
ENSMUSG00000096199	Ptrhd1	2.33348	1.22249	up	0.786557	-0.346377	chr12:4234027-4240123:+	P33 mono-oxygenase. This family of proteins contains a flavine-containing mono-oxygenase motif. It may have a role in the regulation of neuronal survival, differentiation and axonal outgrowth.
ENSMUSG00000020773	Trim47	2.33235	1.22178	up	0.295039	-1.76102	chr11:116105752-116127210:-	zinc finger of C3HC4-type, RING. This is a family of primate-specific Ret finger protein-like (RFPL) zinc-fingers of the C3HC4 type. Ret finger protein-like proteins are primate-specific target genes of Pax6, a key transcription factor for pancreas, eye and neocortex development. This domain is likely to be DNA-binding. This zinc-finger domain together with the RDM domain, pfam11002, forms a larg…
ENSMUSG00000037999	Arap2	2.33114	1.22104	up	0.476252	-1.0702	chr5:62602445-62766159:-	RhoGAP domain. GTPase activator proteins towards Rho/Rac/Cdc42-like small GTPases.
ENSMUSG00000070780	Rbm47	2.33099	1.22094	up	0.8061	-0.31097	chr5:66016549-66173118:-	RNA recognition motif. (a.k.a. RRM, RBD, or RNP domain). The RRM motif is probably diagnostic of an RNA binding protein. RRMs are found in a variety of RNA binding proteins, including various hnRNP proteins, proteins implicated in regulation of alternative splicing, and protein components of snRNPs. The motif also appears in a few single stranded DNA binding proteins. The RRM structure consists o…
ENSMUSG00000106631	Gm42669	2.32926	1.21987	up	0.933837	-0.0987573	chr5:107507621-107580596:+	L1 transposable element.
ENSMUSG00000028132	Tmem56	2.32926	1.21987	up	0.32959	-1.60126	chr3:121201761-121283098:-	TLC domain.
ENSMUSG00000021944	Gata4	2.32926	1.21987	up	0.860595	-0.216594	chr14:63198922-63271692:-	GATA-type transcription activator, N-terminal. GATA transcription factors mediate cell differentiation in a diverse range of tissues. Mutation are often associated with certain congenital human disorders. The six classical vertebrate GATA proteins, GATA-1 to GATA-6, are highly homologous and have two tandem zinc fingers. The classical GATA transcription factors function transcription activators. …
ENSMUSG00000037341	Slc9a7	2.32926	1.21987	up	0.878905	-0.18622	chrX:20105755-20291807:-	Sodium/hydrogen exchanger family. Na/H antiporters are key transporters in maintaining the pH of actively metabolizing cells. The molecular mechanisms of antiport are unclear. These antiporters contain 10-12 transmembrane regions (M) at the amino-terminus and a large cytoplasmic region at the carboxyl terminus. The transmembrane regions M3-M12 share identity with other members of the family. The …
ENSMUSG00000097177	9330159M07Rik	2.32926	1.21987	up	0.714111	-0.48578	chr9:88840236-88858870:-	Skp1 family, tetramerization domain.
ENSMUSG00000035407	Kank4	2.32405	1.21664	up	0.539201	-0.891106	chr4:98754898-98817537:-	KN motif. This small motif is found at the N-terminus of Kank proteins and has been called the KN (for Kank N-terminal) motif. This protein is found in eukaryotes. Proteins in this family are typically between 413 to 1202 amino acids in length. This protein is found associated with pfam00023. This protein has two conserved sequence motifs: TPYG and LDLDF. Kank1 was obtained by positional cloning …
ENSMUSG00000024900	Cpt1a	2.32132	1.21494	up	0.496154	-1.01114	chr19:3323301-3385732:+	Choline/Carnitine o-acyltransferase.
ENSMUSG00000024742	Fen1	2.31811	1.21295	up	0.722562	-0.468807	chr19:10199132-10204169:-	XPG N-terminal domain.
ENSMUSG00000106205	C230096K16Rik	2.31811	1.21295	up	0.52185	-0.938293	chr5:64804014-64805735:+	Domain of unknown function (DUF4279). This family of proteins is functionally uncharacterized. This family of proteins is found in bacteria. Proteins in this family are typically between 134 and 145 amino acids in length.
ENSMUSG00000063672	Nkx6-3	2.31811	1.21295	up	0.990177	-0.0142415	chr8:23153269-23158948:+	Homeobox domain.
ENSMUSG00000039031	Arhgap18	2.31563	1.21141	up	0.503432	-0.990132	chr10:26753421-26918648:+	RhoGAP domain. GTPase activator proteins towards Rho/Rac/Cdc42-like small GTPases.
ENSMUSG00000020681	Ace	2.31174	1.20898	up	0.811767	-0.300863	chr11:105967945-105989964:+	Angiotensin-converting enzyme. Members of this family are dipeptidyl carboxydipeptidases (cleave carboxyl dipeptides) and most notably convert angiotensin I to angiotensin II. Many members of this family contain a tandem duplication of the 600 amino acid peptidase domain, both of these are catalytically active. Most members are secreted membrane bound ectoenzymes.
ENSMUSG00000037419	Endod1	2.30426	1.2043	up	0.38384	-1.38142	chr9:14353990-14381242:-	DNA/RNA non-specific endonuclease.
ENSMUSG00000028115	Bnipl	2.29513	1.19858	up	0.498861	-1.00329	chr3:95241271-95251193:-	Bcl2-/adenovirus E1B nineteen kDa-interacting protein 2. This domain family is found in eukaryotes, and is typically between 119 and 133 amino acids in length. There is a conserved HGGY sequence motif. This family is Bcl2-/adenovirus E1B nineteen kDa-interacting protein 2. It interacts with pro- and anti- apoptotic molecules in the cell.
ENSMUSG00000089698	Gm2541	2.28839	1.19433	up	0.3976	-1.33061	chr16:85553233-85553943:-	Protein of unknown function (DUF2919). This bacterial family of proteins has no known function. Some members are annotated as YfeZ however this cannot be confirmed.
ENSMUSG00000048949	Gm6206	2.28839	1.19433	up	0.71568	-0.482613	chrX:103163110-103165407:-	Zinc finger, C3HC4 type (RING finger). The C3HC4 type zinc-finger (RING finger) is a cysteine-rich domain of 40 to 60 residues that coordinates two zinc ions, and has the consensus sequence: C-X2-C-X(9-39)-C-X(1-3)-H-X(2-3)-C-X2-C-X(4-48)-C-X2-C where X is any amino acid. Many proteins containing a RING finger play a key role in the ubiquitination pathway.
ENSMUSG00000030465	Psd3	2.28839	1.19433	up	0.91945	-0.121157	chr8:67689082-68062286:-	Sec7 domain. The Sec7 domain is a guanine-nucleotide-exchange-factor (GEF) for the pfam00025 family.
ENSMUSG00000102555	6430511E19Rik	2.28839	1.19433	up	0.4473	-1.16069	chr7:92639949-92643783:+	.
ENSMUSG00000082195	Gm13034	2.28839	1.19433	up	0.65604	-0.608144	chr4:146067752-146070928:+	SLIDE. The SLIDE domain adopts a secondary structure comprising a main core of three alpha-helices. It has a role in DNA binding, contacting DNA target sites similar to c-Myb (pfam00249) repeats or homeodomains.
ENSMUSG00000081179	Gm13136	2.28839	1.19433	up	0.3976	-1.33061	chr4:147735477-147738426:-	SNF2 family N-terminal domain. This domain is found in proteins involved in a variety of processes including transcription regulation (e.g., SNF2, STH1, brahma, MOT1), DNA repair (e.g., ERCC6, RAD16, RAD5), DNA recombination (e.g., RAD54), and chromatin unwinding (e.g., ISWI) as well as a variety of other proteins with little functional information (e.g., lodestar, ETL1).
ENSMUSG00000026380	Tfcp2l1	2.2844	1.19181	up	0.847178	-0.239263	chr1:118627945-118685168:+	CP2 transcription factor. This family represents a conserved region in the CP2 transcription factor family.
ENSMUSG00000028536	2610528J11Rik	2.27477	1.18572	up	0.468728	-1.09318	chr4:118526999-118530228:+	Leucine-rich repeat family 19 TM domain. LRR19-TM is the single-span transmembrane region of LRRC19, a leucine-rich repeat protein family. LRRC19 functions as a transmembrane receptor inducing pro-inflammatory cytokines. This suggests its role in innate immunity. This family of proteins is found in eukaryotes.
ENSMUSG00000031994	Adamts8	2.27353	1.18494	up	0.511618	-0.966862	chr9:30942562-30963838:+	ADAM-TS Spacer 1. This family represents the Spacer-1 region from the ADAM-TS family of metalloproteinases.
ENSMUSG00000025402	Nab2	2.27353	1.18494	up	0.726497	-0.460971	chr10:127660918-127668568:-	NAB conserved region 1 (NCD1). Nab1 and Nab2 are co-repressors that specifically interact with and repress transcription mediated by the three members of the NGFI-A (Egr-1, Krox24, zif/268) family of transcription factors. This region consists of the N-terminal NAB conserved region 1, which interacts with the EGR1 inhibitory domain (R1). It may also mediate multimerization.
ENSMUSG00000046449	C77370	2.26994	1.18265	up	0.872781	-0.196309	chrX:104077434-104201185:-	Rec10 / Red1. Rec10 / Red1 is involved in meiotic recombination and chromosome segregation during homologous chromosome formation. This protein localizes to the synaptonemal complex in S. cerevisiae and the analogous structures (linear elements) in S. pombe. This family is currently only found in fungi.
ENSMUSG00000017724	Etv4	2.26873	1.18189	up	0.395647	-1.33771	chr11:101769742-101785371:-	PEA3 subfamily ETS-domain transcription factor N terminal domain. The N terminus of the PEA3 transcription factors is implicated in transactivation and in inhibition of DNA binding. Transactivation is potentiated by activation of the Ras/MAP kinase and protein kinase A signalling cascades. The N terminal region contains conserved MAP kinase phosphorylation sites.
ENSMUSG00000043432	Leng9	2.26796	1.18139	up	0.676995	-0.562784	chr7:4147915-4150374:-	AKAP7 2'5' RNA ligase-like domain. AKAP7_NLS is the N-terminal domain of the cyclic AMP-dependent protein kinase A, PKA, anchor protein AKAP7. This protein anchors PKA for its role in regulating PKA-mediated gene transcription in both somatic cells and oocytes. AKAP7_NLS carries the nuclear localisation signal (NLS) KKRKK, that indicates the cellular destiny of this anchor protein. Binding to the…
ENSMUSG00000048915	Efna5	2.2629	1.17817	up	0.246919	-2.01789	chr17:62604184-62881317:-	Ephrin.
ENSMUSG00000029228	Lnx1	2.2592	1.17581	up	0.436898	-1.19463	chr5:74592447-74702912:-	PDZ domain (Also known as DHR or GLGF). PDZ domains are found in diverse signaling proteins.
ENSMUSG00000046982	Tshz1	2.2557	1.17358	up	0.257144	-1.95935	chr18:84011627-84086404:-	C2H2 type zinc-finger (2 copies). This family contains two copies of a C2H2-like zinc finger domain.
ENSMUSG00000091387	Gcnt4	2.24993	1.16988	up	0.6958	-0.523255	chr13:96924689-96950912:+	Core-2/I-Branching enzyme. This is a family of two different beta-1,6-N-acetylglucosaminyltransferase enzymes, I-branching enzyme and core-2 branching enzyme. I-branching enzyme is responsible for the production of the blood group I-antigen during embryonic development. Core-2 branching enzyme forms crucial side-chain branches in O-glycans.
ENSMUSG00000022096	Hr	2.24658	1.16773	up	0.762908	-0.390419	chr14:70552212-70573548:+	JmjC domain, hydroxylase. The JmjC domain belongs to the Cupin superfamily. JmjC-domain proteins may be protein hydroxylases that catalyse a novel histone modification. This is confirmed to be a hydroxylase: the human JmjC protein named Tyw5p unexpectedly acts in the biosynthesis of a hypermodified nucleoside, hydroxy-wybutosine, in tRNA-Phe by catalyzing hydroxylation.
ENSMUSG00000032726	Bmp8a	2.24169	1.16459	up	0.674056	-0.569059	chr4:123312645-123343252:-	Transforming growth factor beta like domain.
ENSMUSG00000028082	Sh3d19	2.24099	1.16414	up	0.339942	-1.55664	chr3:85971109-86130526:+	SH3 domain. SH3 (Src homology 3) domains are often indicative of a protein involved in signal transduction related to cytoskeletal organisation. First described in the Src cytoplasmic tyrosine kinase. The structure is a partly opened beta barrel.
ENSMUSG00000040026	Saa3	2.23203	1.15835	up	0.706343	-0.50156	chr7:46711998-46715676:-	Serum amyloid A protein.
ENSMUSG00000019944	Rhobtb1	2.22552	1.15414	up	0.937561	-0.0930152	chr10:69151434-69291791:+	Ras family. Includes sub-families Ras, Rab, Rac, Ral, Ran, Rap Ypt1 and more. Shares P-loop motif with GTP_EFTU, arf and myosin_head. See pfam00009 pfam00025, pfam00063. As regards Rab GTPases, these are important regulators of vesicle formation, motility and fusion. They share a fold in common with all Ras GTPases: this is a six-stranded beta-sheet surrounded by five alpha-helices.
ENSMUSG00000039616	Mocos	2.21295	1.14597	up	0.367667	-1.44353	chr18:24653691-24701556:+	Aminotransferase class-V. This domain is found in amino transferases, and other enzymes including cysteine desulphurase EC:4.4.1.-.
ENSMUSG00000041836	Ptpre	2.20666	1.14187	up	0.947061	-0.0784703	chr7:135537824-135686294:+	Protein-tyrosine phosphatase.
ENSMUSG00000022941	Ripply3	2.20666	1.14187	up	0.657145	-0.605717	chr16:94328420-94336935:+	Transcription Regulator. The precise function of this family is not clear, but it is thought to play a role in somitogenesis, development and transcriptional repression. Ripply is also known by an alternative name, Bowline. Bowline, is an associate protein of the transcriptional co-repressor XGrg-4. This family contains two conserved sequence motifs: WRPW and FPVQATI. The WRPW motif is thought to…
ENSMUSG00000045330	4933402E13Rik	2.20004	1.13753	up	0.509275	-0.973482	chrX:62283499-62292078:+	MAGE family. The MAGE (melanoma antigen-encoding gene) family are expressed in a wide variety of tumors but not in normal cells, with the exception of the male germ cells, placenta, and, possibly, cells of the developing embryo. The cellular function of this family is unknown. This family also contains the yeast protein, Nse3. The Nse3 protein is part of the Smc5-6 complex. Nse3 has been demonstr…
ENSMUSG00000026398	Nr5a2	2.1991	1.13691	up	0.996539	-0.005002	chr1:136842571-136960448:-	Zinc finger, C4 type (two domains). In nearly all cases, this is the DNA binding domain of a nuclear hormone receptor. The alignment contains two Zinc finger domains that are too dissimilar to be aligned with each other.
ENSMUSG00000071317	Bves	2.19499	1.13421	up	0.466334	-1.10056	chr10:45335762-45369708:+	Popeye protein conserved region. The function of Popeye proteins is not well understood. They are predominantly expressed in cardiac and skeletal muscle. This family represents a conserved region which includes three potential transmembrane domains.
ENSMUSG00000091243	Vgll3	2.18937	1.13051	up	0.52573	-0.927606	chr16:65815633-65863057:+	Vestigial/Tondu family. The mammalian TEF and the Drosophila scalloped genes belong to a conserved family of transcriptional factors that possesses a TEA/ATTS DNA-binding domain. Transcriptional activation by these proteins likely requires interactions with specific coactivators. In Drosophila, Scalloped (Sd) interacts with Vestigial (Vg) to form a complex, which binds DNA through the Sd TEA/ATTS…
ENSMUSG00000040855	Reps2	2.1878	1.12948	up	0.395886	-1.33684	chrX:162411954-162643649:-	Cytoskeletal-regulatory complex EF hand. This is an efhand family from the N-terminal of actin cytoskeleton-regulatory complex END3 and similar proteins from fungi and closely related species.
ENSMUSG00000105207	Gm42927	2.18381	1.12685	up	0.931624	-0.10218	chr3:120735721-120739561:-	Reverse transcriptase (RNA-dependent DNA polymerase). A reverse transcriptase gene is usually indicative of a mobile element such as a retrotransposon or retrovirus. Reverse transcriptases occur in a variety of mobile elements, including retrotransposons, retroviruses, group II introns, bacterial msDNAs, hepadnaviruses, and caulimoviruses.
ENSMUSG00000016386	Mpped2	2.18294	1.12627	up	0.413446	-1.27423	chr2:106693269-106868356:+	Calcineurin-like phosphoesterase. This family includes a diverse range of phosphoesterases, including protein phosphoserine phosphatases, nucleotidases, sphingomyelin phosphodiesterases and 2'-3' cAMP phosphodiesterases as well as nucleases such as bacterial SbcD or yeast MRE11. The most conserved regions in this superfamily centre around the metal chelating residues.
ENSMUSG00000023868	Pde10a	2.17942	1.12394	up	0.782775	-0.35333	chr17:8525372-8986648:+	3'5'-cyclic nucleotide phosphodiesterase.
ENSMUSG00000053175	Bcl3	2.1738	1.12022	up	0.584958	-0.773596	chr7:19808462-19822770:-	Ankyrin repeats (3 copies).
ENSMUSG00000029695	Aass	2.17164	1.11878	up	0.732274	-0.449545	chr6:23072173-23132986:-	Saccharopine dehydrogenase. This family comprised of three structural domains that can not be separated in the linear sequence. In some organisms this enzyme is found as a bifunctional polypeptide with lysine ketoglutarate reductase. The saccharopine dehydrogenase can also function as a saccharopine reductase.
ENSMUSG00000051375	Pcdh1	2.16705	1.11573	up	0.389841	-1.35904	chr18:38185914-38212053:-	Protocadherin. The structure of protocadherins is similar to that of classic cadherins (pfam00028), but particularly on the cytoplasmic domains they also have some unique features. They are expressed in a variety of organisms and are found in high concentrations in the brain where they seem to be localized mainly at cell-cell contact sites. Their expression seems to be developmentally regulated.
ENSMUSG00000042793	Lgr6	2.15284	1.10624	up	0.80017	-0.321621	chr1:134983301-135105276:-	Leucine rich repeat.
ENSMUSG00000022018	Rgcc	2.14829	1.10319	up	0.884876	-0.176452	chr14:79288756-79301645:-	Response gene to complement 32 protein family. This family of proteins is found in eukaryotes. Proteins in this family are typically between 44 and 130 amino acids in length. There is a conserved KLGDT sequence motif.
ENSMUSG00000031647	Mfap3l	2.14829	1.10319	up	0.300631	-1.73393	chr8:60632827-60676729:+	Immunoglobulin I-set domain.
ENSMUSG00000047547	Cltb	2.1428	1.0995	up	0.252061	-1.98816	chr13:54592401-54611344:-	Clathrin light chain.
ENSMUSG00000056501	Cebpb	2.13979	1.09747	up	0.434875	-1.20133	chr2:167688915-167690418:+	Basic region leucine zipper.
ENSMUSG00000021469	Msx2	2.13979	1.09747	up	0.413131	-1.27533	chr13:53466884-53473074:-	Homeobox domain.
ENSMUSG00000029084	Cd38	2.13661	1.09532	up	0.530405	-0.914834	chr5:43868553-43912375:+	ADP-ribosyl cyclase. ADP-ribosyl cyclase EC:3.2.2.5 (also know as cyclic ADP-ribose hydrolase or CD38) synthesizes cyclic-ADP ribose, a second messenger for glucose-induced insulin secretion.
ENSMUSG00000020205	Phlda1	2.13583	1.0948	up	0.5112	-0.96804	chr10:111506286-111508645:+	Putative sensor. This family is often found at the N-terminus of proteins containing pfam07730 and pfam02518. The N-termini of proteins containing these two domains often function in stimulus sensing.
ENSMUSG00000070407	Hs3st3b1	2.13402	1.09357	up	0.34864	-1.52019	chr11:63885792-63922290:-	Sulfotransferase domain.
ENSMUSG00000030022	Adamts9	2.13297	1.09287	up	0.607077	-0.720049	chr6:92772699-92943492:-	GON domain. The GON domain is found in the ADAMTS (a disintegrin and metalloproteinase domain with thrombospondin type-1 modules) family of proteins. It contains several conserved cysteine residues.
ENSMUSG00000025068	Gsto1	2.13029	1.09105	up	0.372009	-1.42659	chr19:47854970-47864790:+	Glutathione S-transferase, N-terminal domain.
ENSMUSG00000024172	St6gal2	2.12494	1.08742	up	0.461637	-1.11517	chr17:55445382-55514581:+	Glycosyltransferase family 29 (sialyltransferase). Members of this family belong to glycosyltransferase family 29.
ENSMUSG00000087267	4933427J07Rik	2.12494	1.08742	up	0.602135	-0.731842	chr2:128955671-128957861:-	L1 transposable element.
ENSMUSG00000000416	Cttnbp2	2.12494	1.08742	up	0.481708	-1.05377	chr6:18366478-18514843:-	Cortactin-binding protein-2. This entry is the first approximately 250 residues of cortactin-binding protein 2. In addition to being a positional candidate for autism this protein is expressed at highest levels in the brain in humans. The human protein has six associated ankyrin repeat domains pfam00023 towards the C-terminus which act as protein-protein interaction domains.
ENSMUSG00000032394	Igdcc3	2.12494	1.08742	up	0.722562	-0.468807	chr9:65141154-65185857:+	Immunoglobulin I-set domain.
ENSMUSG00000040146	Rgl3	2.12494	1.08742	up	0.401423	-1.3168	chr9:21971527-21989453:-	RasGEF domain. Guanine nucleotide exchange factor for Ras-like small GTPases.
ENSMUSG00000094472	Gm21897	2.11715	1.08212	up	0.713707	-0.486597	chr16:15317458-15318957:+	Endonuclease/Exonuclease/phosphatase family. This large family of proteins includes magnesium dependent endonucleases and a large number of phosphatases involved in intracellular signalling. This family includes: AP endonuclease proteins EC:4.2.99.18, DNase I proteins EC:3.1.21.1, Synaptojanin an inositol-1,4,5-trisphosphate phosphatase EC:3.1.3.56, Sphingomyelinase EC:3.1.4.12 and Nocturnin.
ENSMUSG00000037736	Limch1	2.11585	1.08124	up	0.356112	-1.4896	chr5:66745827-67057158:+	Calponin homology (CH) domain. The CH domain is found in both cytoskeletal proteins and signal transduction proteins. The CH domain is involved in actin binding in some members of the family. However in calponins there is evidence that the CH domain is not involved in its actin binding activity. Most member proteins have from two to four copies of the CH domain, however some proteins such as calp…
ENSMUSG00000043110	Lrrn4	2.11333	1.07952	up	0.551536	-0.858473	chr2:132868305-132880891:-	Fibronectin type III domain.
ENSMUSG00000022346	Myc	2.10596	1.07448	up	0.371878	-1.4271	chr15:61985341-61990374:+	Myc amino-terminal region. The myc family belongs to the basic helix-loop-helix leucine zipper class of transcription factors, see pfam00010. Myc forms a heterodimer with Max, and this complex regulates cell growth through direct activation of genes involved in cell replication. Mutations in the C-terminal 20 residues of this domain cause unique changes in the induction of apoptosis, transformati…
ENSMUSG00000024617	Camk2a	2.10034	1.07063	up	0.728865	-0.456276	chr18:60925618-60988152:+	Protein kinase domain.
ENSMUSG00000067276	Capn6	2.09522	1.0671	up	0.310889	-1.68553	chrX:143802231-143827414:-	Calpain family cysteine protease.
ENSMUSG00000000120	Ngfr	2.09291	1.06551	up	0.49885	-1.00332	chr11:95568818-95587735:-	TNFR/NGFR cysteine-rich region.
ENSMUSG00000030513	Pcsk6	2.09284	1.06546	up	0.718834	-0.47627	chr7:65861734-66050386:+	Subtilase family. Subtilases are a family of serine proteases. They appear to have independently and convergently evolved an Asp/Ser/His catalytic triad, like that found in the trypsin serine proteases (see pfam00089). Structure is an alpha/beta fold containing a 7-stranded parallel beta sheet, order 2314567.
ENSMUSG00000067438	Hmx1	2.09224	1.06505	up	0.652313	-0.616365	chr5:35389108-35399730:+	Homeobox domain.
ENSMUSG00000097263	Gm26804	2.09224	1.06505	up	0.52185	-0.938293	chr8:20292477-20420781:+	Protein of unknown function. This domain family is found in eukaryotes, and is typically between 96 and 116 amino acids in length.
ENSMUSG00000047143	Dmrta2	2.0894	1.06309	up	0.2556	-1.96804	chr4:109978053-109983687:+	DM DNA binding domain. The DM domain is named after dsx and mab-3. dsx contains a single amino-terminal DM domain, whereas mab-3 contains two amino-terminal domains. The DM domain has a pattern of conserved zinc chelating residues C2H2C4. The dsx DM domain has been shown to dimerise and bind palindromic DNA.
ENSMUSG00000098678	Mroh6	2.0894	1.06309	up	0.6177	-0.695022	chr15:75884137-75888770:-	Cytadhesin P30/P32. This family consists of several Mycoplasma species specific Cytadhesin P32 and P30 proteins. P30 has been found to be membrane associated and localized on the tip organelle. It is thought that it is important in cytadherence and virulence.
ENSMUSG00000020695	Mrc2	2.0859	1.06067	up	0.349731	-1.51568	chr11:105292643-105351139:+	Lectin C-type domain. This family includes both long and short form C-type
ENSMUSG00000035557	Krt17	2.08187	1.05788	up	0.732175	-0.449739	chr11:100256217-100261029:-	Intermediate filament protein.
ENSMUSG00000034595	Ppp1r18	2.08161	1.0577	up	0.475305	-1.07307	chr17:35865593-35875596:+	Phostensin PP1-binding and SH3-binding region. Phostensin has been identified as a PP1 regulatory protein binding PP1 at the KISF motif. The domain also appears to carry an incomplete incomplete SH3-binding domain PxRxP further upstream. It is likely that Phostensin targets PP1 to the F-actin cytoskeleton. Phostensin binds to actin and decreases the elongation and depolymerization rates of actin …
ENSMUSG00000030587	2200002D01Rik	2.08036	1.05683	up	0.56161	-0.832359	chr7:29246561-29248432:-	YIF1. YIF1 (Yip1 interacting factor) is an integral membrane protein that is required for membrane fusion of ER derived vesicles. It also plays a role in the biogenesis of ER derived COPII transport vesicles.
ENSMUSG00000022994	Adcy6	2.07917	1.05601	up	0.918981	-0.121893	chr15:98589994-98607633:-	Adenylate and Guanylate cyclase catalytic domain.
ENSMUSG00000083307	AA414768	2.07686	1.0544	up	0.579833	-0.78629	chrX:12936872-12938128:+	Ubiquitin-conjugating enzyme. Proteins destined for proteasome-mediated degradation may be ubiquitinated. Ubiquitination follows conjugation of ubiquitin to a conserved cysteine residue of UBC homologues. TSG101 is one of several UBC homologues that lacks this active site cysteine.
ENSMUSG00000017400	Stac2	2.07519	1.05324	up	0.316923	-1.6578	chr11:98036623-98053462:-	Variant SH3 domain.
ENSMUSG00000038816	Ctnnal1	2.0731	1.05179	up	0.882238	-0.180761	chr4:56810935-56865188:-	Vinculin family.
ENSMUSG00000064372	mt-Tp	2.07013	1.04972	up	0.42094	-1.24831	chrMT:15356-15422:-	YjbD family (DUF3811). This is a family of proteobacteria proteins of unknown function. This family is unrelated to pfam03960 which contains a set of transcription factors that are also named YjbD.
ENSMUSG00000022464	Slc38a4	2.06482	1.04602	up	0.520805	-0.941184	chr15:96994823-97055956:-	Transmembrane amino acid transporter protein. This transmembrane region is found in many amino acid transporters including UNC-47 and MTR. UNC-47 encodes a vesicular amino butyric acid (GABA) transporter, (VGAT). UNC-47 is predicted to have 10 transmembrane domains. MTR is a N system amino acid transporter system protein involved in methyltryptophan resistance. Other members of this family includ…
ENSMUSG00000009628	Tex15	2.063	1.04474	up	0.683202	-0.549616	chr8:33516738-33585582:+	Testis expressed sequence 15. TEX15 is a family of eukaryotic proteins that is required for chromosomal synapsis and meiotic recombination. TEX15 regulates the loading of DNA repair proteins onto sites of double-stranded-breaks and, thus, its absence causes a failure in meiotic recombination. Two polymorphisms in the TEX15 gene could be considered the genetic risk factors for spermatogenic failur…
ENSMUSG00000001943	Vsig2	2.05955	1.04233	up	0.91945	-0.121157	chr9:37539255-37544205:+	Immunoglobulin I-set domain.
ENSMUSG00000028444	Cntfr	2.05955	1.04233	up	0.531408	-0.912109	chr4:41657498-41697089:-	Proline-rich submaxillary gland androgen-regulated family. SMR is a family of proteins found in eukaryotes. The family of SMR proteins is expressed in the submaxillary gland. SMR members may play a role in protection or detoxification.
ENSMUSG00000038980	Rbbp8nl	2.05488	1.03906	up	0.830216	-0.268441	chr2:180277646-180289879:-	tumor-suppressor protein CtIP N-terminal domain. CtIP is predominantly a nuclear protein that complexes with both BRCA1 and the BRCA1-associated RING domain protein (BARD1). At the protein level, CtIP expression varies with cell cycle progression in a pattern identical to that of BRCA1. Thus, the steady-state levels of CtIP polypeptides, which remain low in resting cells and G1 cycling cells, inc…
ENSMUSG00000032733	Snx33	2.054	1.03844	up	0.366705	-1.44731	chr9:56917200-56928371:-	WASP-binding domain of Sorting nexin protein. The C-terminal region of the Sorting nexin group of proteins appears to carry a BAR-like (Bin/amphiphysin/Rvs) domain. This domain is very diverse and the similarities with other BAR domains are few. In the Sorting nexins it is associated with family PX, pfam00787.13, and in combination with PX appears to be necessary to bind WASP along with p85 to fo…
ENSMUSG00000036867	Smad6	2.05166	1.03679	up	0.791377	-0.337563	chr9:63953076-64022059:-	MH2 domain. This is the MH2 (MAD homology 2) domain found at the carboxy terminus of MAD related proteins such as Smads. This domain is separated from the MH1 domain by a non-conserved linker region. The MH2 domain mediates interaction with a wide variety of proteins and provides specificity and selectivity to Smad function and also is critical for mediating interactions in Smad oligomers. Unlike…
ENSMUSG00000069833	Ahnak	2.0499	1.03555	up	0.600339	-0.73615	chr19:8989284-9076919:+	Protein of unknown function. Some members of this family are related to the AsmA family proteins.
ENSMUSG00000028776	Tinagl1	2.04253	1.03036	up	0.451442	-1.14739	chr4:130164454-130175122:-	Papain family cysteine protease.
ENSMUSG00000038903	Ccdc68	2.03994	1.02853	up	0.381352	-1.3908	chr18:69925426-69969484:+	RNA polymerase II transcription mediator complex subunit 9. This family of Med9 proteins is conserved in yeasts. It forms part of the middle region of Mediator. Med9 has two functional domains. The species-specific amino-terminal half (aa 1-63) plays a regulatory role in transcriptional regulation, whereas this well-conserved carboxy-terminal half (aa 64-149) has a more fundamental function invol…
ENSMUSG00000046841	Ckap4	2.03763	1.02689	up	0.468766	-1.09306	chr10:84526305-84534036:-	Myosin tail. The myosin molecule is a multi-subunit complex made up of two heavy chains and four light chains it is a fundamental contractile protein found in all eukaryote cell types. This family consists of the coiled-coil myosin heavy chain tail region. The coiled-coil is composed of the tail from two molecules of myosin. These can then assemble into the macromolecular thick filament. The coil…
ENSMUSG00000086075	Gm15728	2.03692	1.02639	up	0.966389	-0.049324	chr5:117389139-117393498:+	Dynein heavy chain, N-terminal region 2. Dyneins are described as motor proteins of eukaryotic cells, as they can convert energy derived from the hydrolysis of ATP to force and movement along cytoskeletal polymers, such as microtubules. This region is found C-terminal to the dynein heavy chain N-terminal region 1 (pfam08385) in many members of this family. No functions seem to have been attribute…
ENSMUSG00000019971	Cep290	2.03604	1.02576	up	0.78792	-0.343879	chr10:100488289-100573655:+	RecF/RecN/SMC N terminal domain. This domain is found at the N terminus of SMC proteins. The SMC (structural maintenance of chromosomes) superfamily proteins have ATP-binding domains at the N- and C-termini, and two extended coiled-coil domains separated by a hinge in the middle. The eukaryotic SMC proteins form two kind of heterodimers: the SMC1/SMC3 and the SMC2/SMC4 types. These heterodimers c…
ENSMUSG00000037795	N4bp2	2.03116	1.0223	up	0.688788	-0.537867	chr5:65763521-65830108:+	Domain of unknown function (DUF1771). This domain is always found adjacent to pfam01713.
ENSMUSG00000074890	Lcmt2	2.03091	1.02213	up	0.624436	-0.679374	chr2:121128307-121140653:-	Leucine carboxyl methyltransferase. Family of leucine carboxyl methyltransferases EC:2.1.1.-. This family may need divides a the full alignment contains a significantly shorter mouse sequence.
ENSMUSG00000021379	Id4	2.02959	1.02119	up	0.378254	-1.40257	chr13:48261427-48264036:+	Helix-loop-helix DNA-binding domain.
ENSMUSG00000054753	AU018091	2.02658	1.01905	up	0.925422	-0.111816	chr7:3154658-3169203:-	Amino acid permease.
ENSMUSG00000041025	Iffo2	2.01917	1.01376	up	0.516115	-0.954234	chr4:139530548-139620382:+	Intermediate filament protein.
ENSMUSG00000105845	Gm42808	2.01596	1.01147	up	0.761619	-0.392859	chr5:140545486-140546392:-	Putative golgin subfamily A member 2-like protein 5. The function of the GOLGA2L5 protein family remains unknown. This family of proteins is thought to be found in the Golgi apparatus of eukaryotes. Proteins in this family are typically between and 840 amino acids in length.
ENSMUSG00000020160	Meis1	2.00971	1.00699	up	0.0751464	-3.73415	chr11:18879817-19018985:-	Homeobox KN domain. This is a homeobox transcription factor KN domain conserved from fungi to human and plants.
ENSMUSG00000042854	Trp53rkb	2.00932	1.00671	up	0.9443	-0.0826826	chr2:166792531-166799505:+	Lipopolysaccharide kinase (Kdo/WaaP) family. These lipopolysaccharide kinases are related to protein kinases pfam00069. This family includes waaP (rfaP) gene product is required for the addition of phosphate to O-4 of the first heptose residue of the lipopolysaccharide (LPS) inner core region. It has previously been shown that WaaP is necessary for resistance to hydrophobic and polycationic antim…
ENSMUSG00000006731	B4galnt1	2.00475	1.00342	up	0.54813	-0.867409	chr10:127165156-127172340:+	Glycosyl transferase family 2. Diverse family, transferring sugar from UDP-glucose, UDP-N-acetyl- galactosamine, GDP-mannose or CDP-abequose, to a range of substrates including cellulose, dolichol phosphate and teichoic acids.
ENSMUSG00000024912	Fosl1	2.00071	1.00051	up	0.501385	-0.996008	chr19:5447703-5455945:+	Retinal protein. This family of proteins is found in the photoreceptor cells of the retina. Mutations of the gene encoding this protein have been associated with retinal disorders such as retinitis pigmentosa and late-onset progressive retinal atrophy. The function of this family of proteins is unknown, but it is likely to be important in the development and function of the retina.
ENSMUSG00000073647	Gm10557	2.00071	1.00051	up	0.859518	-0.218401	chr18:4198216-4198969:-	Cadherin domain.
ENSMUSG00000051243	Islr2	2.00071	1.00051	up	0.73673	-0.440793	chr9:58196298-58204319:-	Leucine rich repeat.
ENSMUSG00000025885	Myo5b	2.00032	1.00023	up	0.709311	-0.49551	chr18:74440936-74771493:+	Myosin head (motor domain).
ENSMUSG00000090015	Gm15446	0.499395	-1.00175	down	1.48381	0.569311	chr5:109923400-109943936:+	KRAB box. The KRAB domain (or Kruppel-associated box) is present in about a third of zinc finger proteins containing C2H2 fingers. The KRAB domain is found to be involved in protein-protein interactions. The KRAB domain is generally encoded by two exons. The regions coded by the two exons are known as KRAB-A and KRAB-B. The A box plays an important role in repression by binding to corepressors, w…
ENSMUSG00000021090	Lrrc9	0.498973	-1.00297	down	1.25964	0.333009	chr12:72441866-72514334:+	Leucine-rich repeat.
ENSMUSG00000017405	Nek8	0.498898	-1.00318	down	1.48081	0.566382	chr11:78166106-78176675:-	Protein kinase domain.
ENSMUSG00000024033	Rsph1	0.498873	-1.00326	down	2.206	1.14143	chr17:31255019-31277356:-	MORN repeat. The MORN (Membrane Occupation and Recognition Nexus) repeat is found in multiple copies in several proteins including junctophilins (See Takeshima et al. Mol. Cell 2000;6:11-22). #=GF CC A MORN-repeat protein has been identified in the parasite Toxoplasma gondiis a dynamic component of cell division apparatus in Toxoplasma gondii. It has been hypothesised to functions as a linker pro…
ENSMUSG00000018169	Mfng	0.498738	-1.00365	down	2.03837	1.02741	chr15:78755882-78773475:-	Fringe-like. The drosophila protein fringe (FNG) is a glucosaminyltransferase that controls the response of the Notch receptor to specific ligands. FNG is localized to the Golgi apparatus (not secreted as previously thought). Modification of Notch occurs through glycosylation by FNG. The xenopus homologue, lunatic fringe, has been implicated in a variety of functions.
ENSMUSG00000024862	Klc2	0.498553	-1.00418	down	1.64198	0.715439	chr19:5107746-5118560:-	Rabaptin-like protein. Members of this family are predominantly found in Rabaptin and allow for binding to the GTPase Rab5. This interaction is necessary and sufficient for Rab5-dependent recruitment of Rabaptin5 to early endosomal membranes.
ENSMUSG00000058254	Tspan7	0.498435	-1.00452	down	1.27338	0.348665	chrX:10485158-10596605:+	Tetraspanin family.
ENSMUSG00000048232	Fbxo10	0.498408	-1.0046	down	1.1447	0.194974	chr4:45034247-45084604:-	Right handed beta helix region. This region contains a parallel beta helix region that shares some similarity with Pectate lyases.
ENSMUSG00000086695	Gm15247	0.498408	-1.0046	down	1.1447	0.194974	chrX:169985801-169986939:-	Protein of unknown function (DUF3049). This eukaryotic family of proteins has no known function.
ENSMUSG00000035355	Kcnh4	0.498153	-1.00534	down	1.40247	0.487972	chr11:100740376-100759942:-	PAS domain.
ENSMUSG00000045667	Smtnl2	0.497637	-1.00683	down	1.7245	0.786179	chr11:72389164-72411713:-	Calponin homology (CH) domain. The CH domain is found in both cytoskeletal proteins and signal transduction proteins. The CH domain is involved in actin binding in some members of the family. However in calponins there is evidence that the CH domain is not involved in its actin binding activity. Most member proteins have from two to four copies of the CH domain, however some proteins such as calp…
ENSMUSG00000073568	Arl14epl	0.497476	-1.0073	down	22.2457	4.47546	chr18:46925982-46934222:+	ARF7 effector protein C-terminus. This family represents the C-terminus of the ARF7 effector protein (ARF7EP). ARF7EP interacts with ADP-ribosylation factor-like protein 14 and unconventional myosin-Ie and through this interaction controls movement of MHC-II-containing vesicles along the actin cytoskeleton in dendritic cells. It contains a conserved CXCXXXXCXXCXXXCXXCXXXXCXXXCXC motif in it's C-t…
ENSMUSG00000040820	Hlcs	0.497087	-1.00843	down	1.52794	0.611587	chr16:94129195-94313563:-	Biotin/lipoate A/B protein ligase family. This family includes biotin protein ligase, lipoate-protein ligase A and B. Biotin is covalently attached at the active site of certain enzymes that transfer carbon dioxide from bicarbonate to organic acids to form cellular metabolites. Biotin protein ligase (BPL) is the enzyme responsible for attaching biotin to a specific lysine at the active site of bi…
ENSMUSG00000095993	Gm21060	0.496738	-1.00944	down	2.0874	1.06171	chr19:61296902-61297069:-	Zinc-finger double domain.
ENSMUSG00000027938	Creb3l4	0.496006	-1.01157	down	1.09114	0.125838	chr3:90237500-90243512:-	Basic region leucine zipper.
ENSMUSG00000034639	Setmar	0.495879	-1.01194	down	1.36841	0.452497	chr6:108065045-108077122:+	SET domain. SET domains are protein lysine methyltransferase enzymes. SET domains appear to be protein-protein interaction domains. It has been demonstrated that SET domains mediate interactions with a family of proteins that display similarity with dual-specificity phosphatases (dsPTPases). A subset of SET domains have been called PR domains. These domains are divergent in sequence from other SE…
ENSMUSG00000031636	Pdlim3	0.495879	-1.01194	down	1.94824	0.962172	chr8:45885485-45919546:+	PDZ domain (Also known as DHR or GLGF). PDZ domains are found in diverse signaling proteins.
ENSMUSG00000105260	Gm42434	0.495879	-1.01194	down	2.18017	1.12444	chr3:41477577-41482391:-	Reovirus minor core protein Mu-2. This family represents the Reovirus core protein Mu-2. Mu-2 is a microtubule associated protein and is thought to play a key role in the formation and structural organisation of reovirus inclusion bodies.
ENSMUSG00000026639	Lamb3	0.495818	-1.01212	down	3.09669	1.63073	chr1:193207699-193343878:+	Laminin N-terminal (Domain VI).
ENSMUSG00000050132	Sarm1	0.49504	-1.01438	down	2.34997	1.23264	chr11:78472330-78497754:-	TIR domain. This is a family of bacterial Toll-like receptors.
ENSMUSG00000106223	Gm43733	0.49504	-1.01438	down	1.89048	0.918749	chr3:41521247-41528474:-	Cytochrome b(N-terminal)/b6/petB.
ENSMUSG00000041477	Dcp1b	0.494953	-1.01464	down	1.09202	0.126999	chr6:119175253-119221616:+	Dcp1-like decapping family. An essential step in mRNA turnover is decapping. In yeast, two proteins have been identified that are essential for decapping, Dcp1 (this family) and Dcp2 (pfam05026). The precise role of these proteins in the decapping reaction have not been established. Evidence suggests that the Dcp1 may enhance the function of Dcp2.
ENSMUSG00000039763	Dnajc28	0.494561	-1.01578	down	1.34443	0.426992	chr16:91614257-91619026:-	Domain of unknown function (DUF1992). This family of proteins are functionally uncharacterized.
ENSMUSG00000026825	Dnm1	0.493872	-1.01779	down	1.18434	0.244084	chr2:32308471-32353338:-	Dynamin central region. This region lies between the GTPase domain, see pfam00350, and the pleckstrin homology (PH) domain, see pfam00169.
ENSMUSG00000030669	Calca	0.493847	-1.01786	down	1.5477	0.630126	chr7:114631478-114636357:-	Calcitonin / CGRP / IAPP family.
ENSMUSG00000041921	Metap1d	0.493617	-1.01854	down	1.71661	0.779564	chr2:71453276-71525194:+	Metallopeptidase family M24. This family contains metallopeptidases. It also contains non-peptidase homologues such as the N terminal domain of Spt16 which is a histone H3-H4 binding module.
ENSMUSG00000023033	Scn8a	0.493342	-1.01934	down	1.59699	0.675353	chr15:100869858-101045938:+	Sodium ion transport-associated. Members of this family contain a region found exclusively in eukaryotic sodium channels or their subunits, many of which are voltage-gated. Members very often also contain between one and four copies of pfam00520 and, less often, one copy of pfam00612.
ENSMUSG00000040990	Sh3kbp1	0.492629	-1.02143	down	1.57991	0.659845	chrX:159627272-159978069:+	Variant SH3 domain.
ENSMUSG00000085687	Gm16153	0.49037	-1.02806	down	2.89025	1.53119	chr10:4409033-4423369:+	Uncharacterized ACR, YagE family COG1723.
ENSMUSG00000079502	1700101E01Rik	0.49037	-1.02806	down	1.0437	0.0617073	chr2:28926949-29055066:-	Domain of unknown function (DUF4483). This family of proteins is found in eukaryotes. Proteins in this family are typically between 203 and 326 amino acids in length. There is a single completely conserved residue N that may be functionally important.
ENSMUSG00000021898	Asb14	0.49037	-1.02806	down	1.8886	0.917317	chr14:26894557-26915258:+	Ankyrin repeats (3 copies).
ENSMUSG00000008028	1700008O03Rik	0.49037	-1.02806	down	1.21765	0.2841	chr7:44360043-44385820:-	Resistance to inhibitors of cholinesterase homologue 3. RIC3 is a protein associated with nicotinic acetylcholine receptors (nAChRs), neurotransmitter-gated ion channels expressed at the neuromuscular junction and within the central and peripheral nervous systems. It can enhance functional expression of multiple nAChR subtypes. RIC3 promotes functional expression of homomeric alpha-7 and alpha-8 …
ENSMUSG00000037362	Nov	0.49037	-1.02806	down	2.7832	1.47674	chr15:54745702-54754039:+	Insulin-like growth factor binding protein.
ENSMUSG00000041193	Pla2g5	0.49037	-1.02806	down	1.81405	0.859214	chr4:138799244-138863482:-	Phospholipase A2. Phospholipase A2 releases fatty acids from the second carbon group of glycerol. Perhaps the best known members are secreted snake venoms, but also found in secreted pancreatic and membrane-associated forms. Structure is all-alpha, with two core disulfide-linked helices and a calcium-binding loop. This alignment represents the major family of PLA2s. A second minor family, defined…
ENSMUSG00000020287	Mpg	0.49037	-1.02806	down	1.72069	0.782991	chr11:32226505-32232700:+	Methylpurine-DNA glycosylase (MPG). Methylpurine-DNA glycosylase is a base excision-repair protein. It is responsible for the hydrolysis of the deoxyribose N-glycosidic bond, excising 3-methyladenine and 3-methylguanine from damaged DNA.
ENSMUSG00000019326	Aoc3	0.49037	-1.02806	down	2.84118	1.50649	chr11:101330605-101341938:+	Copper amine oxidase, enzyme domain. Copper amine oxidases are a ubiquitous and novel group of quinoenzymes that catalyse the oxidative deamination of primary amines to the corresponding aldehydes, with concomitant reduction of molecular oxygen to hydrogen peroxide. The enzymes are dimers of identical 70-90 kDa subunits, each of which contains a single copper ion and a covalently bound cofactor f…
ENSMUSG00000033192	Lpcat2	0.49037	-1.02806	down	2.19177	1.1321	chr8:92855350-92919279:+	Acyltransferase. This family contains acyltransferases involved in phospholipid biosynthesis and other proteins of unknown function. This family also includes tafazzin, the Barth syndrome gene.
ENSMUSG00000042345	Ubash3a	0.49037	-1.02806	down	2.05141	1.03662	chr17:31207873-31242202:+	Histidine phosphatase superfamily (branch 1). The histidine phosphatase superfamily is so named because catalysis centres on a conserved His residue that is transiently phosphorylated during the catalytic cycle. Other conserved residues contribute to a 'phosphate pocket' and interact with the phospho group of substrate before, during and after its transfer to the His residue. Structure and sequen…
ENSMUSG00000047963	Stbd1	0.49037	-1.02806	down	1.61299	0.689739	chr5:92603041-92606579:+	Starch binding domain.
ENSMUSG00000020143	Dock2	0.49037	-1.02806	down	3.59497	1.84598	chr11:34226815-34783892:-	C2 domain in Dock180 and Zizimin proteins. The Dock180/Dock1 and Zizimin proteins are atypical GTP/GDP exchange factors for the small GTPases Rac and Cdc42 and are implicated cell-migration and phagocytosis. Across all Dock180 proteins, two regions are conserved: C-terminus termed CZH2 or DHR2 (or the Dedicator of cytokinesis) whereas CZH1/DHR1 contain a new family of the C2 domain.
ENSMUSG00000025582	Nptx1	0.49037	-1.02806	down	1.24735	0.318865	chr11:119538719-119547753:-	Pentaxin family. Pentaxins are also known as pentraxins.
ENSMUSG00000070709	1700049G17Rik	0.49037	-1.02806	down	1.491	0.576281	chr7:27907392-27929460:-	KRAB box. The KRAB domain (or Kruppel-associated box) is present in about a third of zinc finger proteins containing C2H2 fingers. The KRAB domain is found to be involved in protein-protein interactions. The KRAB domain is generally encoded by two exons. The regions coded by the two exons are known as KRAB-A and KRAB-B. The A box plays an important role in repression by binding to corepressors, w…
ENSMUSG00000078865	Gm14406	0.49037	-1.02806	down	1.71904	0.781599	chr2:177569204-177578210:-	KRAB box. The KRAB domain (or Kruppel-associated box) is present in about a third of zinc finger proteins containing C2H2 fingers. The KRAB domain is found to be involved in protein-protein interactions. The KRAB domain is generally encoded by two exons. The regions coded by the two exons are known as KRAB-A and KRAB-B. The A box plays an important role in repression by binding to corepressors, w…
ENSMUSG00000025127	Gcgr	0.49037	-1.02806	down	1.32202	0.402744	chr11:120530699-120538986:+	7 transmembrane receptor (Secretin family). This family is known as Family B, the secretin-receptor family or family 2 of the G-protein-coupled receptors (GCPRs).They have been described in many animal species, but not in plants, fungi or prokaryotes. Three distinct sub-families are recognized. Subfamily B1 contains classical hormone receptors, such as receptors for secretin and glucagon, that ar…
ENSMUSG00000102657	Gm37899	0.49037	-1.02806	down	2.80151	1.48621	chr12:109668869-109677585:+	Atrophin-1 family. Atrophin-1 is the protein product of the dentatorubral-pallidoluysian atrophy (DRPLA) gene. DRPLA OMIM:125370 is a progressive neurodegenerative disorder. It is caused by the expansion of a CAG repeat in the DRPLA gene on chromosome 12p. This results in an extended polyglutamine region in atrophin-1, that is thought to confer toxicity to the protein, possibly through altering i…
ENSMUSG00000009596	Taf7l	0.49037	-1.02806	down	15.9401	3.99459	chrX:134460118-134476490:-	TAFII55 protein conserved region. The general transcription factor, TFIID, consists of the TATA-binding protein (TBP) associated with a series of TBP-associated factors (TAFs) that together participate in the assembly of the transcription preinitiation complex. TAFII55 binds to TAFII250 and inhibits it acetyltransferase activity. The exact role of TAFII55 is currently unknown. The conserved regio…
ENSMUSG00000022361	Zhx1	0.49037	-1.02806	down	1.7892	0.839315	chr15:58047003-58076541:-	Homeodomain leucine-zipper encoding, Homez. Homez contains two leucine zipper-like motifs and an acidic domain and belongs to the superfamily of homeobox-containing proteins. The presence of leucine zippers suggests that Homez can function as a homo or heterodimer in the nucleus. It is thought that the first leucine zipper and homeodomain 1 (HD1)of Homez is responsible for dimerization and HD2 ha…
ENSMUSG00000028957	Per3	0.49037	-1.02806	down	1.2685	0.34312	chr4:151003652-151044665:-	Period protein 2/3C-terminal region. This domain is found in eukaryotes. This domain is typically between 164 to 200 amino acids in length. This domain is found associated with pfam08447.
ENSMUSG00000047789	Slc38a9	0.49037	-1.02806	down	1.13717	0.185443	chr13:112660766-112738743:+	Transmembrane amino acid transporter protein. This transmembrane region is found in many amino acid transporters including UNC-47 and MTR. UNC-47 encodes a vesicular amino butyric acid (GABA) transporter, (VGAT). UNC-47 is predicted to have 10 transmembrane domains. MTR is a N system amino acid transporter system protein involved in methyltryptophan resistance. Other members of this family includ…
ENSMUSG00000091071	1700030C10Rik	0.49037	-1.02806	down	1.32835	0.409631	chr12:20814257-20815727:-	Retinal protein. This family of proteins is found in the photoreceptor cells of the retina. Mutations of the gene encoding this protein have been associated with retinal disorders such as retinitis pigmentosa and late-onset progressive retinal atrophy. The function of this family of proteins is unknown, but it is likely to be important in the development and function of the retina.
ENSMUSG00000028137	Celf3	0.49037	-1.02806	down	1.23939	0.309635	chr3:94478295-94492198:+	RNA recognition motif. (a.k.a. RRM, RBD, or RNP domain). The RRM motif is probably diagnostic of an RNA binding protein. RRMs are found in a variety of RNA binding proteins, including various hnRNP proteins, proteins implicated in regulation of alternative splicing, and protein components of snRNPs. The motif also appears in a few single stranded DNA binding proteins. The RRM structure consists o…
ENSMUSG00000026546	Cfap45	0.49037	-1.02806	down	2.02601	1.01864	chr1:172520801-172545870:+	tumor suppressor, Mitostatin. Trichoplein or mitostatin, was first defined as a meiosis-specific nuclear structural protein. It has since been linked with mitochondrial movement. It is associated with the mitochondrial outer membrane, and over-expression leads to reduction in mitochondrial motility whereas lack of it enhances mitochondrial movement. The activity appears to be mediated through bin…
ENSMUSG00000074166	AW146154	0.49037	-1.02806	down	1.42942	0.515425	chr7:41478874-41499890:-	Pyridoxal-dependent decarboxylase, pyridoxal binding domain. These pyridoxal-dependent decarboxylases acting on ornithine, lysine, arginine and related substrates This domain has a TIM barrel fold.
ENSMUSG00000022176	Rem2	0.49037	-1.02806	down	1.26215	0.335882	chr14:54476100-54480431:+	Ras family. Includes sub-families Ras, Rab, Rac, Ral, Ran, Rap Ypt1 and more. Shares P-loop motif with GTP_EFTU, arf and myosin_head. See pfam00009 pfam00025, pfam00063. As regards Rab GTPases, these are important regulators of vesicle formation, motility and fusion. They share a fold in common with all Ras GTPases: this is a six-stranded beta-sheet surrounded by five alpha-helices.
ENSMUSG00000061981	Flot2	0.489664	-1.03014	down	1.51893	0.603055	chr11:78037931-78060434:+	SPFH domain / Band 7 family. This family has been called SPFH, Band 7 or PHB domain. Recent phylogenetic analysis has shown this domain to be a slipin or Stomatin-like integral membrane domain conserved from protozoa to mammals.
ENSMUSG00000024030	Abcg1	0.489048	-1.03195	down	1.41605	0.501869	chr17:31057698-31115777:+	ABC-2 type transporter.
ENSMUSG00000022537	Tmem44	0.4884	-1.03386	down	1.31304	0.392913	chr16:30511855-30550842:-	Retinal protein. This family of proteins is found in the photoreceptor cells of the retina. Mutations of the gene encoding this protein have been associated with retinal disorders such as retinitis pigmentosa and late-onset progressive retinal atrophy. The function of this family of proteins is unknown, but it is likely to be important in the development and function of the retina.
ENSMUSG00000041359	Tcl1	0.488001	-1.03504	down	7.4883	2.90464	chr12:105216750-105222793:-	TCL1/MTCP1 family. Two related oncogenes, TCL-1 and MTCP-1, are overexpressed in T cell prolymphocytic leukaemias as a result of chromosomal rearrangements that involve the translocation of one T cell receptor gene to either chromosome 14q32 or Xq28. This family contains two repeated motifs that form a single globular domain.
ENSMUSG00000000579	Dynlt1c	0.487398	-1.03683	down	1.98558	0.989558	chr17:6601671-6609774:+	Tctex-1 family. Tctex-1 is a dynein light chain. It has been shown that Tctex-1 can bind to the cytoplasmic tail of rhodopsin. C-terminal rhodopsin mutations responsible for retinitis pigmentosa inhibit this interaction.
ENSMUSG00000000876	Pxmp4	0.486988	-1.03804	down	2.00043	1.00031	chr2:154585758-154603708:-	Tim17/Tim22/Tim23/Pmp24 family. The pre-protein translocase of the mitochondrial outer membrane (Tom) allows the import of pre-proteins from the cytoplasm. Tom forms a complex with a number of proteins, including Tim17. Tim17 and Tim23 are thought to form the translocation channel of the inner membrane. This family includes Tim17, Tim22 and Tim23. This family also includes Pmp24 a peroxisomal pro…
ENSMUSG00000038390	Gpr162	0.485097	-1.04366	down	1.76975	0.823548	chr6:124858444-124863983:-	7 transmembrane receptor (rhodopsin family). This family contains, amongst other G-protein-coupled receptors (GCPRs), members of the opsin family, which have been considered to be typical members of the rhodopsin superfamily. They share several motifs, mainly the seven transmembrane helices, GCPRs of the rhodopsin superfamily. All opsins bind a chromophore, such as 11-cis-retinal. The function of…
ENSMUSG00000037355	Uvssa	0.484733	-1.04474	down	1.62623	0.701532	chr5:33378549-33419754:+	Uncharacterized conserved protein (DUF2043). This is a 100 residue conserved region of a family of proteins found from fungi to humans. This region contains three conserved Cysteines and a motif of {CP}{y/l}{HG}.
ENSMUSG00000024011	Pi16	0.483652	-1.04796	down	1.27563	0.351214	chr17:29318877-29329413:+	Cysteine-rich secretory protein family. This is a large family of cysteine-rich secretory proteins, antigen 5, and pathogenesis-related 1 proteins (CAP) that are found in a wide range of organisms, including prokaryotes and non-vertebrate eukaryotes, The nine subfamilies of the mammalian CAP 'super'family include: the human glioma pathogenesis-related 1 (GLIPR1), Golgi associated pathogenesis rel…
ENSMUSG00000029319	Coq2	0.483398	-1.04872	down	1.53544	0.618655	chr5:100654723-100675140:-	UbiA prenyltransferase family.
ENSMUSG00000036667	Tcaf1	0.483331	-1.04892	down	1.47942	0.565031	chr6:42668002-42710088:-	Peptidase M60-like family. This family of peptidases contains a zinc metallopeptidase motif (HEXXHX(8,28)E) and possesses mucinase activity.
ENSMUSG00000028573	Fggy	0.483263	-1.04912	down	1.25858	0.331797	chr4:95557507-95926939:+	FGGY family of carbohydrate kinases, C-terminal domain. This domain adopts a ribonuclease H-like fold and is structurally related to the N-terminal domain.
ENSMUSG00000031066	Usp11	0.483151	-1.04945	down	1.49902	0.584019	chrX:20703906-20720539:+	Ubiquitin carboxyl-terminal hydrolase.
ENSMUSG00000013611	Snx31	0.483051	-1.04975	down	1.51811	0.602276	chr15:36504062-36555573:-	PX domain. PX domains bind to phosphoinositides.
ENSMUSG00000056014	A430033K04Rik	0.482825	-1.05043	down	1.33724	0.419259	chr5:138622859-138652414:+	KRAB box. The KRAB domain (or Kruppel-associated box) is present in about a third of zinc finger proteins containing C2H2 fingers. The KRAB domain is found to be involved in protein-protein interactions. The KRAB domain is generally encoded by two exons. The regions coded by the two exons are known as KRAB-A and KRAB-B. The A box plays an important role in repression by binding to corepressors, w…
ENSMUSG00000040669	Phc1	0.482631	-1.05101	down	1.71715	0.780015	chr6:122317731-122340561:-	SAM domain (Sterile alpha motif). It has been suggested that SAM is an evolutionarily conserved protein binding domain that is involved in the regulation of numerous developmental processes in diverse eukaryotes. The SAM domain can potentially function as a protein interaction module through its ability to homo- and heterooligomerise with other SAM domains.
ENSMUSG00000049804	Armcx4	0.482371	-1.05178	down	1.52029	0.604344	chrX:134686519-134696757:+	Armadillo-like. This domain contains armadillo-like repeats. Proteins containing this domain interact with numerous other proteins, through these interactions they are involved in a wide variety of processes including carcinogenesis, control of cellular ageing and survival, regulation of circadian rhythm and lysosomal sorting of G protein-coupled receptors.
ENSMUSG00000097347	Gm17275	0.481767	-1.05359	down	1.1928	0.254352	chr1:180802568-180809483:+	Core histone H2A/H2B/H3/H4.
ENSMUSG00000025766	D3Ertd751e	0.481767	-1.05359	down	1.45373	0.539755	chr3:41742611-41803320:+	Herpesvirus BMRF2 protein.
ENSMUSG00000068250	Amn1	0.480755	-1.05663	down	1.3081	0.387478	chr6:149157147-149188712:-	Leucine Rich repeats (2 copies). Leucine rich repeats are short sequence motifs present in a number of proteins with diverse functions and cellular locations. These repeats are usually involved in protein-protein interactions. Each Leucine Rich Repeat is composed of a beta-alpha unit. These units form elongated non-globular structures. Leucine Rich Repeats are often flanked by cysteine rich domai…
ENSMUSG00000038916	Soga3	0.480755	-1.05663	down	2.42138	1.27583	chr10:29143996-29199630:+	Protein of unknown function (DUF3166). This eukaryotic family of proteins has no known function.
ENSMUSG00000045176	Borcs6	0.480154	-1.05843	down	1.13253	0.179544	chr11:69059717-69061578:+	Uncharacterized conserved protein (DUF2365). This is a family of conserved proteins found from nematodes to humans. The function is unknown.
ENSMUSG00000020216	Jsrp1	0.479936	-1.05909	down	1.13446	0.182002	chr10:80808496-80813498:-	Junctional sarcoplasmic reticulum protein. JSRP, junctional sarcoplasmic reticulum protein 1, or junctional-face membrane protein of 45 kDa homologue, is a family of eukaryotic proteins. The family is to the junctional face membrane of the skeletal muscle sarcoplasmic reticulum (SR); it colocalizes with its Ca2+-release channel (the ryanodine receptor), and interacts with calsequestrin and the sk…
ENSMUSG00000025726	Slc28a1	0.479592	-1.06012	down	2.4783	1.30935	chr7:81114799-81170416:+	Na+ dependent nucleoside transporter C-terminus. This family consists of nucleoside transport proteins. Members include a purine-specific Na+-nucleoside cotransporter localized to the bile canalicular membrane and a Na+-dependent nucleoside transporter selective for pyrimidine nucleosides and adenosine, which also transports the anti-viral nucleoside analogues AZT and ddC. This alignment covers t…
ENSMUSG00000028538	St3gal3	0.47914	-1.06148	down	1.60904	0.686198	chr4:117932154-118134914:-	Glycosyltransferase family 29 (sialyltransferase). Members of this family belong to glycosyltransferase family 29.
ENSMUSG00000102252	Snrpn	0.478773	-1.06259	down	2.12713	1.08891	chr7:59982495-60140219:-	SNURF/RPN4 protein. This family consists of several mammalian SNRPN upstream reading frame (SNURF) proteins. SNURF or RPF4 is a RING-finger protein and a coregulator of androgen receptor-dependent transcription. It has been suggested that SNURF is involved in the regulation of processes required for late steps of spermatid maturation.
ENSMUSG00000024209	1700061G19Rik	0.478409	-1.06368	down	4.42268	2.14492	chr17:56875477-56888904:+	AMP-binding enzyme.
ENSMUSG00000040613	Apobec1	0.478007	-1.0649	down	1.27763	0.353473	chr6:122577792-122602444:-	APOBEC-like N-terminal domain. A mechanism of generating protein diversity is mRNA editing. Members of this family are C-to-U editing enzymes. The N-terminal domain of APOBEC-1 like proteins is the catalytic domain, while the C-terminal domain is a pseudocatalyitc domain. More specifically, the catalytic domain is a zinc dependent deaminases domain and is essential for cytidine deamination.APOBEC…
ENSMUSG00000022686	B3gnt5	0.477987	-1.06496	down	1.51958	0.603677	chr16:19760208-19772753:+	Galactosyltransferase. This family includes the galactosyltransferases UDP-galactose:2-acetamido-2-deoxy-D-glucose3beta-galactosyltransferase and UDP-Gal:beta-GlcNAc beta 1,3-galactosyltranferase. Specific galactosyltransferases transfer galactose to GlcNAc terminal chains in the synthesis of the lacto-series oligosaccharides types 1 and 2.
ENSMUSG00000036882	Arhgap33	0.477924	-1.06515	down	1.53293	0.616296	chr7:30522226-30534180:-	RhoGAP domain. GTPase activator proteins towards Rho/Rac/Cdc42-like small GTPases.
ENSMUSG00000031465	Angpt2	0.477796	-1.06553	down	1.15356	0.206097	chr8:18690263-18741562:-	Fibrinogen beta and gamma chains, C-terminal globular domain.
ENSMUSG00000059277	R74862	0.477796	-1.06553	down	1.86767	0.901243	chr7:143021784-143053686:-	7TM diverse intracellular signalling. This entry represents the transmembrane region of the 7TM-DISM (7TM Receptors with Diverse Intracellular Signalling Modules).
ENSMUSG00000031740	Mmp2	0.477711	-1.06579	down	1.40443	0.489981	chr8:92827328-92853417:+	Matrixin. The members of this family are enzymes that cleave peptides. These proteases require zinc for catalysis.
ENSMUSG00000046323	Dppa3	0.477293	-1.06705	down	3.34556	1.74225	chr6:122626410-122630272:+	PGC7/Stella/Dppa3 domain. The domain belongs to a fast evolving family known only from the placental mammals. The PGC7/Stella/Dppa3 protein protects imprinted regions from demethylation post-fertilization. This suggests that it might bind methylated DNA sequences directly. The conserved core includes a postively charged helical segment and a C-terminal CXCXXC motif that is predicted to chelate a …
ENSMUSG00000024053	Emilin2	0.477116	-1.06759	down	3.30505	1.72467	chr17:71252176-71310965:-	EMI domain. The Pfam alignment is truncated at the C-terminus and does not include the final cysteine defined in Callebaut et al. This is to stop the family overlapping with other domains.
ENSMUSG00000032449	Slc25a36	0.476859	-1.06837	down	1.66992	0.739779	chr9:97074961-97111157:-	Mitochondrial carrier protein.
ENSMUSG00000020319	Wdpcp	0.476359	-1.06988	down	1.65764	0.729132	chr11:21572235-21898989:+	Protein of unknown function (DUF3312). This is a eukaryotic family of uncharacterized proteins. This family shows similarity to WD40 repeat proteins.
ENSMUSG00000020553	Pctp	0.476292	-1.07008	down	2.04627	1.033	chr11:89982665-90002894:-	START domain.
ENSMUSG00000003436	Dll3	0.475862	-1.07139	down	1.77556	0.828277	chr7:28293553-28302238:-	N terminus of Notch ligand. This entry represents a region of conserved sequence at the N terminus of several Notch ligand proteins.
ENSMUSG00000018470	Kcnab3	0.47551	-1.07245	down	3.58772	1.84307	chr11:69326258-69333042:+	Aldo/keto reductase family. This family includes a number of K+ ion channel beta chain regulatory domains - these are reported to have oxidoreductase activity.
ENSMUSG00000029650	Slc46a3	0.47551	-1.07245	down	1.23939	0.309635	chr5:147878437-147894815:-	Major Facilitator Superfamily.
ENSMUSG00000018919	Tm4sf5	0.47551	-1.07245	down	2.87018	1.52114	chr11:70505244-70511178:+	L6 membrane protein. This family consists of several eukaryotic L6 membrane proteins. L6, IL-TMP, and TM4SF5 are cell surface proteins predicted to have four transmembrane domains. Previous sequence analysis led to their assignment as members of the tetraspanin superfamily it has now been found that that they are not significantly related to genuine tetraspanins, but instead constitute their own …
ENSMUSG00000025780	Itih5	0.474551	-1.07536	down	1.60034	0.678379	chr2:10153571-10256529:+	Inter-alpha-trypsin inhibitor heavy chain C-terminus. This family represents the C-terminal region of inter-alpha-trypsin inhibitor heavy chains. Inter-alpha-trypsin inhibitors are glycoproteins with a high inhibitory activity against trypsin, built up from different combinations of four polypeptides: bikunin and the three heavy chains that belong to this family (HC1, HC2, HC3). The heavy chains …
ENSMUSG00000023963	Cyp39a1	0.474551	-1.07536	down	1.53076	0.614248	chr17:43667425-43751431:+	Cytochrome P450. Cytochrome P450s are haem-thiolate proteins involved in the oxidative degradation of various compounds. They are particularly well known for their role in the degradation of environmental toxins and mutagens. They can be divided into 4 classes, according to the method by which electrons from NAD(P)H are delivered to the catalytic site. Sequence conservation is relatively low with…
ENSMUSG00000017713	Tha1	0.474551	-1.07536	down	1.66992	0.739779	chr11:117867952-117873481:-	Beta-eliminating lyase.
ENSMUSG00000084350	Znf41-ps	0.474466	-1.07562	down	1.74339	0.801893	chr4:145825237-145829942:+	KRAB box. The KRAB domain (or Kruppel-associated box) is present in about a third of zinc finger proteins containing C2H2 fingers. The KRAB domain is found to be involved in protein-protein interactions. The KRAB domain is generally encoded by two exons. The regions coded by the two exons are known as KRAB-A and KRAB-B. The A box plays an important role in repression by binding to corepressors, w…
ENSMUSG00000071632	2510002D24Rik	0.47384	-1.07753	down	1.18933	0.250152	chr16:18836578-18840160:+	Protein of unknown function (DUF1426). This family consists of several Banana bunchy top virus proteins of around 120 residues in length. One member is annotated as a movement protein whereas most other family members are hypothetical. The function of this family is unknown.
ENSMUSG00000034690	Nlrp4c	0.47346	-1.07868	down	2.01285	1.00924	chr7:6045161-6105149:+	NACHT domain. This NTPase domain is found in apoptosis proteins as well as those involved in MHC transcription activation. This family is closely related to pfam00931.
ENSMUSG00000032101	Ddx25	0.473103	-1.07977	down	1.69125	0.758091	chr9:35536647-35558528:-	DEAD/DEAH box helicase. Members of this family include the DEAD and DEAH box helicases. Helicases are involved in unwinding nucleic acids. The DEAD box helicases are involved in various aspects of RNA metabolizm, including nuclear transcription, pre mRNA splicing, ribosome biogenesis, nucleocytoplasmic transport, translation, RNA decay and organellar gene expression.
ENSMUSG00000002908	Kcnn1	0.473062	-1.0799	down	1.34917	0.432076	chr8:70842049-70857008:-	Calcium-activated SK potassium channel.
ENSMUSG00000036928	Stag3	0.472473	-1.0817	down	3.19436	1.67552	chr5:138280240-138312393:+	STAG domain. STAG domain proteins are subunits of cohesin complex - a protein complex required for sister chromatid cohesion in eukaryotes. The STAG domain is present in Schizosaccharomyces pombe mitotic cohesin Psc3, and the meiosis specific cohesin Rec11. Many organisms express a meiosis-specific STAG protein, for example, mice and humans have a meiosis specific variant called STAG3, although b…
ENSMUSG00000097879	Gm26869	0.472208	-1.08251	down	2.16769	1.11616	chr2:178023808-178028736:-	GPI transamidase subunit PIG-U. Many eukaryotic proteins are anchored to the cell surface via glycosylphosphatidylinositol (GPI), which is posttranslationally attached to the carboxyl-terminus by GPI transamidase. The mammalian GPI transamidase is a complex of at least four subunits, GPI8, GAA1, PIG-S, and PIG-T. PIG-U is thought to represent a fifth subunit in this complex and may be involved in…
ENSMUSG00000047115	Fam221a	0.471509	-1.08464	down	1.87866	0.909704	chr6:49367739-49390539:+	Domain of unknown function (DUF4475). This family of proteins is found in eukaryotes. Proteins in this family are typically between 99 and 305 amino acids in length.
ENSMUSG00000069014	Gm5641	0.470755	-1.08695	down	1.13068	0.177185	chr3:54481438-54482925:+	RNA recognition motif. (a.k.a. RRM, RBD, or RNP domain). The RRM motif is probably diagnostic of an RNA binding protein. RRMs are found in a variety of RNA binding proteins, including various hnRNP proteins, proteins implicated in regulation of alternative splicing, and protein components of snRNPs. The motif also appears in a few single stranded DNA binding proteins. The RRM structure consists o…
ENSMUSG00000064307	Lrrc51	0.470755	-1.08695	down	2.52228	1.33473	chr7:101912984-101933895:-	Leucine-rich repeat.
ENSMUSG00000036098	Myrf	0.470425	-1.08796	down	3.20739	1.6814	chr19:10208272-10240748:-	Myelin gene regulatory factor C-terminal domain 2. This domain is found further downstream of Peptidase_S74, pfam13884, and MRF_C1, pfam13887. The function is not known.
ENSMUSG00000091754	Gm3636	0.470217	-1.0886	down	1.46118	0.547134	chr14:6735685-6742332:-	Takusan. This domain is named takusan, which is a Japanese word meaning 'many'. Members of this family regulate synaptic activity.
ENSMUSG00000083111	Gm14421	0.470217	-1.0886	down	1.16298	0.217827	chr2:177053516-177056838:-	KRAB box. The KRAB domain (or Kruppel-associated box) is present in about a third of zinc finger proteins containing C2H2 fingers. The KRAB domain is found to be involved in protein-protein interactions. The KRAB domain is generally encoded by two exons. The regions coded by the two exons are known as KRAB-A and KRAB-B. The A box plays an important role in repression by binding to corepressors, w…
ENSMUSG00000028838	Extl1	0.469938	-1.08946	down	1.8832	0.913185	chr4:134356372-134383850:-	Glycosyl transferase family 64 domain. Members of this family catalyse the transfer reaction of N-acetylglucosamine and N-acetylgalactosamine from the respective UDP-sugars to the non-reducing end of [glucuronic acid]beta 1-3[galactose]beta 1-O-naphthalenemethanol, an acceptor substrate analog of the natural common linker of various glycosylaminoglycans. They are also required for the biosynthesi…
ENSMUSG00000063704	Mapk15	0.469503	-1.09079	down	1.55395	0.635943	chr15:75993769-75999152:+	Protein kinase domain.
ENSMUSG00000010021	Kif19a	0.469049	-1.09219	down	3.22598	1.68974	chr11:114765388-114790739:+	Kinesin motor domain.
ENSMUSG00000018845	Unc45b	0.469049	-1.09219	down	1.61299	0.689739	chr11:82910550-82943403:+	Myosin-binding striated muscle assembly central. The UNC-45 or small muscle protein 1 of C.elegans is expressed in two forms from different genomic positions in mammals, as a general tissue protein UNC-45a and a specific form Unc-45b expressed only in striated and skeletal muscle. All members carry up to three amino-terminal tetratricopeptide repeat (TPR) domains towards their N-terminal, a UCS d…
ENSMUSG00000069874	Irgm2	0.469049	-1.09219	down	1.83438	0.875294	chr11:58199618-58222779:+	Interferon-inducible GTPase (IIGP). Interferon-inducible GTPase (IIGP) is thought to play a role in in intracellular defence. IIGP is predominantly associated with the Golgi apparatus and also localizes to the endoplasmic reticulum and exerts a distinct role in IFN-induced intracellular membrane trafficking or processing.
ENSMUSG00000024754	Tmem2	0.468993	-1.09236	down	1.32054	0.40113	chr19:21778342-21858327:+	G8 domain. This domain is found in disease proteins PKHD1 and KIAA1199 and is named G8 after its 8 conserved glycines. It is predicted to contain 10 beta strands and an alpha helix.
ENSMUSG00000037266	Rsrp1	0.468389	-1.09422	down	1.57267	0.65322	chr4:134923592-134927671:+	Serpentine type 7TM GPCR chemoreceptor Srw. Chemoreception is mediated in Caenorhabditis elegans by members of the seven-transmembrane G-protein-coupled receptor class (7TM GPCRs) of proteins which are of the serpentine type. Srw is a solo family amongst the superfamilies of chemoreceptors. Chemoperception is one of the central senses of soil nematodes like C. elegans which are otherwise 'blind' …
ENSMUSG00000000632	Sez6	0.467562	-1.09677	down	1.88375	0.913609	chr11:77930800-77979048:+	CUB domain.
ENSMUSG00000050050	Ccdc158	0.467562	-1.09677	down	2.46924	1.30407	chr5:92607954-92675271:-	Myosin tail. The myosin molecule is a multi-subunit complex made up of two heavy chains and four light chains it is a fundamental contractile protein found in all eukaryote cell types. This family consists of the coiled-coil myosin heavy chain tail region. The coiled-coil is composed of the tail from two molecules of myosin. These can then assemble into the macromolecular thick filament. The coil…
ENSMUSG00000042647	Acad12	0.467455	-1.0971	down	2.16926	1.1172	chr5:121596775-121618938:-	Acyl-CoA dehydrogenase, C-terminal domain. C-terminal domain of Acyl-CoA dehydrogenase is an all-alpha, four helical up-and-down bundle.
ENSMUSG00000031329	Tsx	0.467019	-1.09845	down	5.2185	2.38364	chrX:103414467-103424580:+	Protein of unknown function (DUF2457). This is a family of uncharacterized proteins.
ENSMUSG00000000244	Tspan32	0.467019	-1.09845	down	5.11413	2.35449	chr7:143005046-143019644:+	Tetraspanin family.
ENSMUSG00000078496	Gm13152	0.467019	-1.09845	down	2.24396	1.16604	chr4:147492417-147513486:+	KRAB box. The KRAB domain (or Kruppel-associated box) is present in about a third of zinc finger proteins containing C2H2 fingers. The KRAB domain is found to be involved in protein-protein interactions. The KRAB domain is generally encoded by two exons. The regions coded by the two exons are known as KRAB-A and KRAB-B. The A box plays an important role in repression by binding to corepressors, w…
ENSMUSG00000057722	Lepr	0.467019	-1.09845	down	2.29614	1.19921	chr4:101717404-101815352:+	Ig-like C2-type domain. This domain is a ligand-binding immunoglobulin-like domain. The two cysteine residues form a disulphide bridge.
ENSMUSG00000049225	Pdp1	0.467019	-1.09845	down	2.21264	1.14577	chr4:11958184-11966452:-	Protein phosphatase 2C. Protein phosphatase 2C is a Mn++ or Mg++ dependent protein serine/threonine phosphatase.
ENSMUSG00000097536	2610037D02Rik	0.465987	-1.10164	down	1.33901	0.421167	chr15:96134819-96284495:-	Transposase DDE domain. Transposase proteins are necessary for efficient DNA transposition. This domain is a member of the DDE superfamily, which contains three carboxylate residues that are believed to be responsible for coordinating metal ions needed for catalysis. The catalytic activity of this enzyme involves DNA cleavage at a specific site followed by a strand transfer reaction.
ENSMUSG00000033615	Cplx1	0.465851	-1.10206	down	2.2522	1.17133	chr5:108518554-108550024:-	Synaphin protein. This family consists of several eukaryotic synaphin 1 and 2 proteins. Synaphin/complexin is a cytosolic protein that preferentially binds to syntaxin within the SNARE complex. Synaphin promotes SNAREs to form precomplexes that oligomerise into higher order structures. A peptide from the central, syntaxin binding domain of synaphin competitively inhibits these two proteins from i…
ENSMUSG00000001663	Gstt1	0.465603	-1.10283	down	1.44342	0.529486	chr10:75783813-75798584:-	Glutathione S-transferase, C-terminal domain. GST conjugates reduced glutathione to a variety of targets including S-crystallin from squid, the eukaryotic elongation factor 1-gamma, the HSP26 family of stress-related proteins and auxin-regulated proteins in plants. Stringent starvation proteins in Escherichia coli are also included in the alignment but are not known to have GST activity. The glut…
ENSMUSG00000019027	Dnah1	0.464943	-1.10487	down	1.81017	0.856123	chr14:31260375-31323896:-	Dynein heavy chain and region D6 of dynein motor. This family represents the C-terminal region of dynein heavy chain. The chain also contains ATPase activity and microtubule binding ability and acts as a motor for the movement of organelles and vesicles along microtubules. Dynein is also involved in cilia and flagella movement. The dynein subunit consists of at least two heavy chains and a number…
ENSMUSG00000002341	Ncan	0.464907	-1.10499	down	1.5342	0.617489	chr8:70093085-70120873:-	Extracellular link domain.
ENSMUSG00000035151	Elmod2	0.464896	-1.10502	down	1.81575	0.860567	chr8:83312632-83332486:-	ELMO/CED-12 family. This family represents a conserved domain which is found in a number of eukaryotic proteins including CED-12, ELMO I and ELMO II. ELMO1 is a component of signalling pathways that regulate phagocytosis and cell migration and is the mammalian orthologue of the C. elegans gene, ced-12. CED-12 is required for the engulfment of dying cells and cell migration. In mammalian cells, EL…
ENSMUSG00000059742	Kcnh7	0.464561	-1.10606	down	2.60925	1.38364	chr2:62693414-63184287:-	PAS domain.
ENSMUSG00000039419	Cntnap2	0.464561	-1.10606	down	3.43261	1.77931	chr6:45060061-47304213:+	Laminin G domain. This family includes the Thrombospondin N-terminal-like domain, a Laminin G subfamily.
ENSMUSG00000052316	Lrrc15	0.464561	-1.10606	down	4.44539	2.15231	chr16:30269302-30283256:-	Leucine rich repeat.
ENSMUSG00000023885	Thbs2	0.464561	-1.10606	down	2.84118	1.50649	chr17:14665500-14694262:-	Thrombospondin C-terminal region. This region is found at the C-terminus of thrombospondin and related proteins.
ENSMUSG00000037686	Aspg	0.464167	-1.10729	down	2.27257	1.18433	chr12:112106683-112127573:+	Asparaginase.
ENSMUSG00000035000	Dpp4	0.463533	-1.10925	down	4.4165	2.1429	chr2:62330073-62412231:-	Dipeptidyl peptidase IV (DPP IV) N-terminal region. This family is an alignment of the region to the N-terminal side of the active site. The Prosite motif does not correspond to this Pfam entry.
ENSMUSG00000028223	Decr1	0.463533	-1.10925	down	1.96655	0.975668	chr4:15917240-15945507:-	Enoyl-(Acyl carrier protein) reductase.
ENSMUSG00000029333	Rasgef1b	0.462349	-1.11295	down	2.37205	1.24613	chr5:99217426-99252927:-	RasGEF domain. Guanine nucleotide exchange factor for Ras-like small GTPases.
ENSMUSG00000039323	Igfbp2	0.461576	-1.11536	down	2.49589	1.31955	chr1:72824503-72852474:+	Thyroglobulin type-1 repeat. Thyroglobulin type 1 repeats are thought to be involved in the control of proteolytic degradation. The domain usually contains six conserved cysteines. These form three disulphide bridges. Cysteines 1 pairs with 2, 3 with 4 and 5 with 6.
ENSMUSG00000059878	Zfp422	0.461163	-1.11665	down	2.11523	1.08082	chr6:116624016-116628999:-	Zinc-finger double domain.
ENSMUSG00000071398	2410004P03Rik	0.460347	-1.11921	down	2.13278	1.09273	chr12:17003319-17011727:-	Normal lung function maintenance, Low in Lung Cancer 1 protein. This protein is part of a family found in eukaryotes. It is 137 amino acids long in protein sequence length and mass is approximately 15.7 kDa. The protein is present in the normal lung epithelium, but absent or downregulated in most primary non-small lung cancers. The gene is known as Low in Lung Cancer 1 (LLC1). This protein is tho…
ENSMUSG00000033209	Ttc28	0.459722	-1.12117	down	2.74841	1.4586	chr5:110879803-111289780:+	CHAT domain. These proteins appear to be related to peptidases in peptidase clan CD that includes the caspases. This domain has been termed the CHAT domain for Caspase HetF Associated with Tprs. This family has been identified as a sister group to the separins.
ENSMUSG00000090641	Zfp712	0.459069	-1.12322	down	1.89764	0.924204	chr13:67038594-67061170:-	KRAB box. The KRAB domain (or Kruppel-associated box) is present in about a third of zinc finger proteins containing C2H2 fingers. The KRAB domain is found to be involved in protein-protein interactions. The KRAB domain is generally encoded by two exons. The regions coded by the two exons are known as KRAB-A and KRAB-B. The A box plays an important role in repression by binding to corepressors, w…
ENSMUSG00000030681	Mvp	0.458191	-1.12598	down	1.86203	0.896877	chr7:126986860-127014621:-	Shoulder domain. This domain is found in the Major Vault Protein and has been called the shoulder domain. This family includes two bacterial proteins. This suggests that some bacteria may possess vault particles.
ENSMUSG00000039307	Hexdc	0.458108	-1.12624	down	2.3373	1.22484	chr11:121204433-121222655:+	Glycosyl hydrolase family 20, catalytic domain. This domain has a TIM barrel fold.
ENSMUSG00000015377	Dennd6b	0.457678	-1.12759	down	1.491	0.576281	chr15:89182217-89196474:-	Stabilization of polarity axis. Yeast AFI1 (ARF3-interaction protein 1) has been shown to interact with the outer plaque of the spindle pole body. In Aspergillus nidulans the protein member is necessary for stabilization of the polarity axes during septation. and in S. cerevisiae it functions as a polarisation-specific docking factor.
ENSMUSG00000042510	AA986860	0.457678	-1.12759	down	1.7395	0.798673	chr1:130731976-130744622:+	Specifically androgen-regulated gene protein. This family of proteins is found in eukaryotes, the function of this protein is still unknown but it is thought to be an androgen receptor. Protein expression is up-regulated in the presence of androgens, but not in the presence of glucocorticoids. SARG tends to be highly expressed in prostate tissue. Proteins in this family are typically between 340 …
ENSMUSG00000097451	Rian	0.456983	-1.12979	down	2.02119	1.01521	chr12:109603940-109661716:+	7tm Odorant receptor. This family is composed of 7 transmembrane receptors, that are probably drosophila odorant receptors.
ENSMUSG00000097815	Gm26809	0.456551	-1.13115	down	1.12101	0.164801	chr6:18844220-18847360:+	Matrix protein (MA), p15. The matrix protein, p15, is encoded by the gag gene. MA is involved in pathogenicity.
ENSMUSG00000020583	Matn3	0.456384	-1.13168	down	1.59886	0.677043	chr12:8947929-8972028:+	von Willebrand factor type A domain.
ENSMUSG00000030849	Fgfr2	0.456344	-1.13181	down	2.28424	1.19171	chr7:130162451-133123350:-	Protein tyrosine kinase.
ENSMUSG00000038156	Spon1	0.456158	-1.1324	down	1.56555	0.64667	chr7:113765998-114043370:+	Spondin_N. This conserved region is found at the in the N-terminal half of several Spondin proteins. Spondins are involved in patterning axonal growth trajectory through either inhibiting or promoting adhesion of embryonic nerve cells.
ENSMUSG00000031169	Porcn	0.456013	-1.13285	down	3.20259	1.67924	chrX:8193848-8206525:-	MBOAT, membrane-bound O-acyltransferase family. The MBOAT (membrane bound O-acyl transferase) family of membrane proteins contains a variety of acyltransferase enzymes. A conserved histidine has been suggested to be the active site residue.
ENSMUSG00000049536	Tceal1	0.455343	-1.13497	down	1.52541	0.609195	chrX:136707982-136711478:+	Brain expressed X-linked like family. This is a family of transcription elongation factors which includes those referred to as Bex proteins as well as those named TCEAL7. Bex1 was shown to be a novel link between neurotrophin signalling, the cell cycle, and neuronal differentiation, suggesting it might function by coordinating internal cellular states with the ability of cells to respond to exter…
ENSMUSG00000030491	Tdrd12	0.454902	-1.13637	down	2.2397	1.16331	chr7:35469098-35537745:-	Tudor domain.
ENSMUSG00000006463	Zdhhc24	0.454778	-1.13676	down	1.42488	0.510838	chr19:4878668-4885397:+	DHHC palmitoyltransferase. This family includes the well known DHHC zinc binding domain as well as three of the four conserved transmembrane regions found in this family of palmitoyltransferase enzymes.
ENSMUSG00000021032	Ngb	0.454489	-1.13768	down	2.36206	1.24004	chr12:87097531-87102539:-	Globin.
ENSMUSG00000043621	Ubxn10	0.454489	-1.13768	down	4.66919	2.22317	chr4:138709837-138737167:-	Phospholipase A2. Phospholipase A2 releases fatty acids from the second carbon group of glycerol. Perhaps the best known members are secreted snake venoms, but also found in secreted pancreatic and membrane-associated forms. Structure is all-alpha, with two core disulfide-linked helices and a calcium-binding loop. This alignment represents the major family of PLA2s. A second minor family, defined…
ENSMUSG00000004113	Cacna1b	0.454354	-1.13811	down	2.30378	1.204	chr2:24603887-24763152:-	Ion transport protein. This family contains Sodium, Potassium, Calcium ion channels. This family is 6 transmembrane helices in which the last two helices flank a loop which determines ion selectivity. In some sub-families (e.g. Na channels) the domain is repeated four times, whereas in others (e.g. K channels) the protein forms as a tetramer in the membrane. A bacterial structure of the protein i…
ENSMUSG00000070343	Gm10288	0.45346	-1.14095	down	1.35924	0.442798	chr3:146838811-146839347:-	ribosomal L5P family C-terminus. This region is found associated with pfam00281.
ENSMUSG00000029304	Spp1	0.453336	-1.14135	down	3.38778	1.76034	chr5:104435118-104441050:+	Osteopontin.
ENSMUSG00000032011	Thy1	0.453301	-1.14146	down	2.18007	1.12437	chr9:44043384-44048579:+	Immunoglobulin domain. Members of the immunoglobulin superfamily are found in hundreds of proteins of different functions. Examples include antibodies, the giant muscle kinase titin and receptor tyrosine kinases. Immunoglobulin-like domains may be involved in protein-protein and protein-ligand interactions. The Pfam alignments do not include the first and last strand of the immunoglobulin-like do…
ENSMUSG00000029093	Sorcs2	0.452649	-1.14354	down	2.9323	1.55203	chr5:36017180-36398139:-	PKD domain. This domain was first identified in the Polycystic kidney disease protein PKD1. This domain has been predicted to contain an Ig-like fold.
ENSMUSG00000044816	D630023F18Rik	0.452649	-1.14354	down	1.56555	0.64667	chr1:65105285-65123214:-	Endomembrane protein 70.
ENSMUSG00000008307	1700109H08Rik	0.452649	-1.14354	down	1.30463	0.383635	chr5:3571566-3584356:+	EF-hand domain pair.
ENSMUSG00000025420	Katnal2	0.452649	-1.14354	down	1.27563	0.351214	chr18:76977148-77047308:-	ATPase family associated with various cellular activities (AAA). AAA family proteins often perform chaperone-like functions that assist in the assembly, operation, or disassembly of protein complexes.
ENSMUSG00000020689	Itgb3	0.452649	-1.14354	down	2.85278	1.51237	chr11:104608000-104670476:+	Integrin, beta chain. Integrins have been found in animals and their homologues have also been found in cyanobacteria, probably due to horizontal gene transfer. The sequences repeats have been trimmed due to an overlap with EGF.
ENSMUSG00000070605	Gm13251	0.452288	-1.14469	down	1.78457	0.835573	chr4:146449023-146470292:+	KRAB box. The KRAB domain (or Kruppel-associated box) is present in about a third of zinc finger proteins containing C2H2 fingers. The KRAB domain is found to be involved in protein-protein interactions. The KRAB domain is generally encoded by two exons. The regions coded by the two exons are known as KRAB-A and KRAB-B. The A box plays an important role in repression by binding to corepressors, w…
ENSMUSG00000020732	Rab37	0.45114	-1.14835	down	1.679	0.747599	chr11:115091431-115162236:+	Ras family. Includes sub-families Ras, Rab, Rac, Ral, Ran, Rap Ypt1 and more. Shares P-loop motif with GTP_EFTU, arf and myosin_head. See pfam00009 pfam00025, pfam00063. As regards Rab GTPases, these are important regulators of vesicle formation, motility and fusion. They share a fold in common with all Ras GTPases: this is a six-stranded beta-sheet surrounded by five alpha-helices.
ENSMUSG00000089876	Tmem102	0.450543	-1.15026	down	1.52807	0.61171	chr11:69803603-69805624:-	Mab-21 protein. This family contains Mab-21 and Mab-21 like proteins. In C. elegans these proteins are required for several aspects of embryonic development.
ENSMUSG00000030554	Synm	0.450543	-1.15026	down	1.32048	0.401065	chr7:67730161-67759742:-	Intermediate filament protein.
ENSMUSG00000010342	Tex14	0.450248	-1.15121	down	2.67642	1.4203	chr11:87405065-87555823:+	Protein tyrosine kinase.
ENSMUSG00000072949	Acot1	0.450127	-1.1516	down	2.39152	1.25793	chr12:84009502-84017670:+	BAAT / Acyl-CoA thioester hydrolase C terminal. This catalytic domain is found at the C terminal of acyl-CoA thioester hydrolases and bile acid-CoA:amino acid N-acetyltransferases (BAAT).
ENSMUSG00000030748	Il4ra	0.449505	-1.15359	down	2.60925	1.38364	chr7:125552120-125579474:+	Interleukin-4 receptor alpha chain, N-terminal. Members of this family are related in overall topology to fibronectin type III modules and fold into a sandwich comprising seven antiparallel beta sheets arranged in a three-strand and a four-strand beta-pleated sheet. They are required for binding of interleukin-4 to the receptor alpha chain, which is a crucial event for the generation of a Th2-dom…
ENSMUSG00000020886	Dlg4	0.449505	-1.15359	down	1.4173	0.503143	chr11:70017085-70045532:+	Guanylate kinase.
ENSMUSG00000047842	Diras2	0.449505	-1.15359	down	1.42323	0.509166	chr13:52504375-52530836:-	Ras family. Includes sub-families Ras, Rab, Rac, Ral, Ran, Rap Ypt1 and more. Shares P-loop motif with GTP_EFTU, arf and myosin_head. See pfam00009 pfam00025, pfam00063. As regards Rab GTPases, these are important regulators of vesicle formation, motility and fusion. They share a fold in common with all Ras GTPases: this is a six-stranded beta-sheet surrounded by five alpha-helices.
ENSMUSG00000013584	Aldh1a2	0.449505	-1.15359	down	3.46319	1.7921	chr9:71215789-71296243:+	Aldehyde dehydrogenase family. This family of dehydrogenases act on aldehyde substrates. Members use NADP as a cofactor. The family includes the following members: The prototypical members are the aldehyde dehydrogenases EC:1.2.1.3. Succinate-semialdehyde dehydrogenase EC:1.2.1.16. Lactaldehyde dehydrogenase EC:1.2.1.22. Benzaldehyde dehydrogenase EC:1.2.1.28. Methylmalonate-semialdehyde dehydrog…
ENSMUSG00000020807	4933427D14Rik	0.449388	-1.15397	down	1.98237	0.987229	chr11:72153929-72207459:-	Mnd1 family. This family of proteins includes MND1 from S. cerevisiae. The mnd1 protein forms a complex with hop2 to promote homologous chromosome pairing and meiotic double-strand break repair.
ENSMUSG00000024901	Peli3	0.448636	-1.15638	down	1.11652	0.159005	chr19:4930651-4943127:-	Pellino. Pellino is involved in Toll-like signalling pathways, and associates with the kinase domain of the Pelle Ser/Thr kinase.
ENSMUSG00000097391	Mirg	0.448555	-1.15664	down	1.85743	0.89331	chr12:109729764-109749460:+	Atrophin-1 family. Atrophin-1 is the protein product of the dentatorubral-pallidoluysian atrophy (DRPLA) gene. DRPLA OMIM:125370 is a progressive neurodegenerative disorder. It is caused by the expansion of a CAG repeat in the DRPLA gene on chromosome 12p. This results in an extended polyglutamine region in atrophin-1, that is thought to confer toxicity to the protein, possibly through altering i…
ENSMUSG00000013973	Dedd	0.448338	-1.15734	down	1.17416	0.231632	chr1:171329145-171342331:+	Death effector domain.
ENSMUSG00000019761	Krt10	0.448338	-1.15734	down	1.36986	0.454025	chr11:99385254-99389364:-	Intermediate filament protein.
ENSMUSG00000032323	Cyp11a1	0.448338	-1.15734	down	3.39203	1.76215	chr9:58006411-58027023:+	Cytochrome P450. Cytochrome P450s are haem-thiolate proteins involved in the oxidative degradation of various compounds. They are particularly well known for their role in the degradation of environmental toxins and mutagens. They can be divided into 4 classes, according to the method by which electrons from NAD(P)H are delivered to the catalytic site. Sequence conservation is relatively low with…
ENSMUSG00000039648	Ccbl1	0.447826	-1.15899	down	1.71167	0.775403	chr2:30185124-30205847:-	Aminotransferase class I and II.
ENSMUSG00000003032	Klf4	0.447462	-1.16016	down	7.10574	2.82898	chr4:55527143-55532466:-	Zinc-finger double domain.
ENSMUSG00000028104	Polr3gl	0.447102	-1.16132	down	1.21204	0.277436	chr3:96577872-96594181:-	DNA-directed RNA polymerase III subunit Rpc31. RNA polymerase III contains seventeen subunits in yeasts and in human cells. Twelve of these are akin to RNA polymerase I or II and the other five are RNA pol III-specific, and form the functionally distinct groups (i) Rpc31-Rpc34-Rpc82, and (ii) Rpc37-Rpc53. Rpc31, Rpc34 and Rpc82 form a cluster of enzyme-specific subunits that contribute to transcr…
ENSMUSG00000022488	Nckap1l	0.446673	-1.16271	down	2.58656	1.37104	chr15:103453825-103498800:+	Membrane-associated apoptosis protein. Expression of this protein was found to be markedly reduced in patients with Alzheimer's disease. It is involved in the regulation of actin polymerization in the brain as part of a WAVE2 signalling complex.
ENSMUSG00000020044	Timp3	0.446587	-1.16299	down	1.90322	0.928441	chr10:86300372-86349506:+	Tissue inhibitor of metalloproteinase. Members of this family are common in extracellular regions of vertebrate species
ENSMUSG00000041134	Cyyr1	0.446456	-1.16341	down	1.50567	0.590402	chr16:85421533-85553397:-	Protein of unknown function (DUF2668). Members in this family of proteins are annotated as Cysteine and tyrosine-rich protein 1, however currently no function is known.
ENSMUSG00000067616	Klk11	0.445791	-1.16556	down	4.07043	2.02518	chr7:43774604-43779263:+	Trypsin.
ENSMUSG00000048337	Npy4r	0.445791	-1.16556	down	2.0874	1.06171	chr14:34143992-34152489:-	7 transmembrane receptor (rhodopsin family). This family contains, amongst other G-protein-coupled receptors (GCPRs), members of the opsin family, which have been considered to be typical members of the rhodopsin superfamily. They share several motifs, mainly the seven transmembrane helices, GCPRs of the rhodopsin superfamily. All opsins bind a chromophore, such as 11-cis-retinal. The function of…
ENSMUSG00000059229	Gm6802	0.445791	-1.16556	down	3.1311	1.64667	chr12:19490308-19492290:+	Autism susceptibility gene 2 protein. Auts2, or FBRSL2, Fibrosin-1-like protein 2, is a family of eukaryotic proteins associated both with a susceptibility to autism and with influencing the number of corpora lutea produced by breeding sows.
ENSMUSG00000021098	4930447C04Rik	0.44485	-1.16861	down	2.11167	1.07839	chr12:72881109-72940774:-	Serpentine type 7TM GPCR chemoreceptor Srz. Chemoreception is mediated in Caenorhabditis elegans by members of the seven-transmembrane G-protein-coupled receptor class (7TM GPCRs) of proteins which are of the serpentine type. Srz is a solo families amongst the superfamilies of chemoreceptors. Chemoperception is one of the central senses of soil nematodes like C. elegans which are otherwise 'blind…
ENSMUSG00000074657	Kif5a	0.443937	-1.17157	down	1.07033	0.0980492	chr10:127225696-127263363:-	Kinesin motor domain.
ENSMUSG00000054046	Klk13	0.443668	-1.17245	down	2.0874	1.06171	chr7:43712567-43727534:+	Trypsin.
ENSMUSG00000052727	Map1b	0.44363	-1.17257	down	2.84334	1.50759	chr13:99421464-99516602:-	Neuraxin and MAP1B repeat.
ENSMUSG00000026034	Clk1	0.44325	-1.17381	down	1.54413	0.62679	chr1:58410189-58424066:-	Protein kinase domain.
ENSMUSG00000040591	1110051M20Rik	0.443024	-1.17454	down	1.37035	0.454549	chr2:91275068-91444704:-	Protein of unknown function (DUF2418). This is a conserved 100 residue central region of a family of proteins found in fungi. It carries a characteristic EYD sequence motif. The function is not known.
ENSMUSG00000085246	Gm15893	0.442915	-1.1749	down	1.0437	0.0617073	chr11:88356291-88363947:+	E2 (early) protein, N terminal.
ENSMUSG00000050022	Amz1	0.442529	-1.17616	down	2.93364	1.55269	chr5:140724127-140761439:+	G-protein alpha subunit. G proteins couple receptors of extracellular signals to intracellular signaling pathways. The G protein alpha subunit binds guanyl nucleotide and is a weak GTPase. A set of residues that are unique to G-alpha as compared to its ancestor the Arf-like family form a ring of residues centered on the nucleotide binding site. A Ggamma is found fused to an inactive Galpha in the…
ENSMUSG00000035878	Hykk	0.442529	-1.17616	down	2.25665	1.17418	chr9:54917283-54949924:+	Phosphotransferase enzyme family. This family consists of bacterial antibiotic resistance proteins, which confer resistance to various aminoglycosides they include: aminoglycoside 3'-phosphotransferase or kanamycin kinase / neomycin-kanamycin phosphotransferase and streptomycin 3''-kinase or streptomycin 3''-phosphotransferase. The aminoglycoside phosphotransferases inactivate aminoglycoside anti…
ENSMUSG00000040712	Camta2	0.442473	-1.17634	down	1.74309	0.801645	chr11:70669463-70688105:-	CG-1 domain. CG-1 domains are highly conserved domains of about 130 amino-acid residues containing a predicted bipartite NLS and named after a partial cDNA clone isolated from parsley encoding a sequence-specific DNA-binding protein. CG-1 domains are associated with CAMTA proteins (for CAlModulin -binding Transcription Activator) that are transcription factors containing a calmodulin -binding dom…
ENSMUSG00000005947	Itgae	0.442294	-1.17692	down	2.45043	1.29303	chr11:73090583-73147446:+	Integrin alpha. This domain is found in integrin alpha and integrin alpha precursors to the C terminus of a number of pfam01839 repeats and to the N-terminus of the pfam00357 cytoplasmic region. This region is composed of three immunoglobulin-like domains.
ENSMUSG00000056383	AI987944	0.442294	-1.17692	down	1.28572	0.362574	chr7:41372923-41393379:-	KRAB box. The KRAB domain (or Kruppel-associated box) is present in about a third of zinc finger proteins containing C2H2 fingers. The KRAB domain is found to be involved in protein-protein interactions. The KRAB domain is generally encoded by two exons. The regions coded by the two exons are known as KRAB-A and KRAB-B. The A box plays an important role in repression by binding to corepressors, w…
ENSMUSG00000001901	Kcnh6	0.442294	-1.17692	down	2.45043	1.29303	chr11:106008124-106034549:+	PAS domain.
ENSMUSG00000032192	Gnb5	0.442023	-1.17781	down	1.59817	0.676417	chr9:75311395-75344964:+	WD domain, G-beta repeat.
ENSMUSG00000038521	C1s1	0.441872	-1.1783	down	2.64743	1.4046	chr6:124530345-124542359:-	Trypsin.
ENSMUSG00000106411	Gm42445	0.441333	-1.18006	down	1.0437	0.0617073	chr5:14611652-14614544:+	Protein of unknown function (DUF3704). This domain family is found in eukaryotes, and is approximately 30 amino acids in length.
ENSMUSG00000095930	Nim1k	0.441333	-1.18006	down	2.31933	1.21371	chr13:119710094-119755882:-	Protein kinase domain.
ENSMUSG00000026407	Cacna1s	0.441333	-1.18006	down	3.8269	1.93618	chr1:136052750-136119822:+	Ion transport protein. This family contains Sodium, Potassium, Calcium ion channels. This family is 6 transmembrane helices in which the last two helices flank a loop which determines ion selectivity. In some sub-families (e.g. Na channels) the domain is repeated four times, whereas in others (e.g. K channels) the protein forms as a tetramer in the membrane. A bacterial structure of the protein i…
ENSMUSG00000031639	Tlr3	0.441333	-1.18006	down	1.85547	0.891782	chr8:45395665-45410608:-	TIR domain. The Toll/interleukin-1 receptor (TIR) homology domain is an intracellular signalling domain found in MyD88, interleukin 1 receptor and the Toll receptor. It contains three highly-conserved regions, and mediates protein-protein interactions between the Toll-like receptors (TLRs) and signal-transduction components. TIR-like motifs are also found in plant proteins thought to be involved …
ENSMUSG00000022773	Ypel1	0.441073	-1.18091	down	1.01914	0.0273558	chr16:17069696-17087045:+	Yippee zinc-binding/DNA-binding /Mis18, centromere assembly. This family includes both Yippee-type proteins and Mis18 kinetochore proteins. Yippee are putative zinc-binding/DNA-binding proteins. Mis18 are proteins involved in the priming of centromeres for recruiting CENP-A. Mis18-alpha and beta form part of a small complex with Mis18-binding protein. Mis18-alpha is found to interact with DNA de-…
ENSMUSG00000071757	Zhx2	0.439642	-1.1856	down	2.16769	1.11616	chr15:57694665-57839832:+	Homeobox domain.
ENSMUSG00000033066	Gas7	0.439642	-1.1856	down	3.15786	1.65895	chr11:67455437-67688990:+	WW domain. The WW domain is a protein module with two highly conserved tryptophans that binds proline-rich peptide motifs in vitro.
ENSMUSG00000026548	Slamf9	0.438203	-1.19033	down	1.7892	0.839315	chr1:172475358-172478575:+	Immunoglobulin domain. This family contains immunoglobulin-like domains.
ENSMUSG00000028860	Sytl1	0.43783	-1.19156	down	1.68384	0.751752	chr4:133253090-133263113:-	C2 domain.
ENSMUSG00000107008	Gm2762	0.437357	-1.19312	down	1.67625	0.745234	chr13:53393657-53455630:+	FAM75 family.
ENSMUSG00000021950	Anxa8	0.436917	-1.19457	down	2.75359	1.46131	chr14:34085981-34100571:+	Annexin. This family of annexins also includes giardin that has been shown to function as an annexin.
ENSMUSG00000060512	0610040J01Rik	0.435884	-1.19798	down	2.69623	1.43094	chr5:63812363-63899625:+	Xylanase inhibitor N-terminal. The N- and C-termini of the members of this family are jointly necessary for creating the catalytic pocket necessary for cleaving xylanase. Phytopathogens produce xylanase that destroys plant cells, so its destruction through proteolysis is vital for plant-survival.
ENSMUSG00000051177	Plcb1	0.435884	-1.19798	down	2.84408	1.50796	chr2:134786067-135475258:+	Phosphatidylinositol-specific phospholipase C, X domain. This associates with pfam00387 to form a single structural unit.
ENSMUSG00000033578	Tmem35	0.435884	-1.19798	down	1.82648	0.869062	chrX:134295225-134305969:+	Retinal protein. This family of proteins is found in the photoreceptor cells of the retina. Mutations of the gene encoding this protein have been associated with retinal disorders such as retinitis pigmentosa and late-onset progressive retinal atrophy. The function of this family of proteins is unknown, but it is likely to be important in the development and function of the retina.
ENSMUSG00000009292	Trpm2	0.435884	-1.19798	down	1.91345	0.936176	chr10:77907722-77970563:-	Ion transport protein. This family contains Sodium, Potassium, Calcium ion channels. This family is 6 transmembrane helices in which the last two helices flank a loop which determines ion selectivity. In some sub-families (e.g. Na channels) the domain is repeated four times, whereas in others (e.g. K channels) the protein forms as a tetramer in the membrane. A bacterial structure of the protein i…
ENSMUSG00000041679	Lrrc29	0.435884	-1.19798	down	1.17416	0.231632	chr8:105312341-105326276:-	F-box-like. This is an F-box-like family.
ENSMUSG00000053714	4732471J01Rik	0.435884	-1.19798	down	1.0437	0.0617073	chr7:25376819-25566417:+	Hormone-sensitive lipase (HSL) N-terminus. This family consists of several mammalian hormone-sensitive lipase (HSL) proteins (EC:3.1.1.-). Hormone-sensitive lipase, a key enzyme in fatty acid mobilisation, overall energy homeostasis, and possibly steroidogenesis, is acutely controlled through reversible phosphorylation by catecholamines and insulin.
ENSMUSG00000032093	Cd3e	0.435884	-1.19798	down	2.80494	1.48797	chr9:44998743-45009590:-	Immunoglobulin domain. This domain contains immunoglobulin-like domains.
ENSMUSG00000039179	Tekt5	0.435884	-1.19798	down	3.32679	1.73413	chr16:10357948-10395490:-	Tektin family. Tektins are cytoskeletal proteins. They have been demonstrated in such cellular sites as centrioles, basal bodies, and along ciliary and flagellar doublet microtubules. Tektins form unique protofilaments, organized as longitudinal polymers of tektin heterodimers with axial periodicity matching tubulin. Tektin polypeptides consist of several alpha-helical regions that are predicted …
ENSMUSG00000032121	Tmem218	0.435884	-1.19798	down	2.0874	1.06171	chr9:37208333-37223210:+	Uncharacterized protein family, YAP/Alf4/glomulin. This entry contains a number of protein families with apparently unrelated functions. These include the YAP binding proteins of yeasts. These are stress response and redox homeostasis proteins, induced by hydrogen peroxide or induced in response to alkylating agent methyl methanesulphonate (MMS). The family includes Aberrant root formation protei…
ENSMUSG00000103081	Pcdhgb8	0.435884	-1.19798	down	1.82648	0.869062	chr18:37761801-37841870:+	Cadherin-like. This cadherin domain is usually the most N-terminal copy of the domain.
ENSMUSG00000108465	RP23-4H17.4	0.435884	-1.19798	down	2.0874	1.06171	chr7:127455469-127456870:+	O-antigen polysaccharide polymerase Wzy. This family includes O-antigen polysaccharide polymerases. These enzymes link O-units via a glycosidic linkage to form a long O-antigen. These enzymes vary in specificity and sequence.
ENSMUSG00000038555	Reep2	0.435065	-1.2007	down	1.46826	0.554104	chr18:34840589-34847463:+	TB2/DP1, HVA22 family. This family includes members from a wide variety of eukaryotes. It includes the TB2/DP1 (deleted in polyposis) protein, which in humans is deleted in severe forms of familial adenomatous polyposis, an autosomal dominant oncological inherited disease. The family also includes the plant protein of known similarity to TB2/DP1, the HVA22 abscisic acid-induced protein, which is …
ENSMUSG00000033987	Dnah17	0.434098	-1.20391	down	2.66723	1.41534	chr11:118021723-118129219:-	Dynein heavy chain and region D6 of dynein motor. This family represents the C-terminal region of dynein heavy chain. The chain also contains ATPase activity and microtubule binding ability and acts as a motor for the movement of organelles and vesicles along microtubules. Dynein is also involved in cilia and flagella movement. The dynein subunit consists of at least two heavy chains and a number…
ENSMUSG00000039670	Oxld1	0.43359	-1.2056	down	1.5407	0.623586	chr11:120456606-120458068:-	Oxidoreductase-like protein, N-terminal. Members of this family are found in the N terminal region of various oxidoreductase like proteins. Their exact function is, as yet, unknown.
ENSMUSG00000002346	Slc25a42	0.43335	-1.2064	down	1.17187	0.228817	chr8:70184340-70212305:-	Mitochondrial carrier protein.
ENSMUSG00000107331	Gm42732	0.43335	-1.2064	down	1.09863	0.135708	chr5:73311364-73312560:+	RadC-like JAB domain. A family of proteins present widely across the bacteria. This family was named initially with reference to the Escherichia coli radC102 mutation which suggested that RadC was involved in repair of DNA lesions. However the relevant mutation has subsequently been shown to be in recG, where radC is in fact an allele of recG. In addition, a personal communication from Claverys, …
ENSMUSG00000107201	5930420M18Rik	0.432679	-1.20863	down	1.46118	0.547134	chr5:30897300-30899580:+	Tight junction protein, Claudin-like. This is a family of probable membrane tight junction, Claudin-like, proteins.
ENSMUSG00000003559	As3mt	0.432679	-1.20863	down	3.8269	1.93618	chr19:46707443-46741095:+	Methyltransferase domain. This family appears to be have methyltransferase activity.
ENSMUSG00000051736	Fam229b	0.432679	-1.20863	down	1.66992	0.739779	chr10:39118804-39133914:-	UPF0731 family. The UPF0731 family of uncharacterized proteins is found in mammals.
ENSMUSG00000038840	Birc7	0.432679	-1.20863	down	3.06152	1.61425	chr2:180929023-180934010:+	Inhibitor of Apoptosis domain. BIR stands for 'Baculovirus Inhibitor of apoptosis protein Repeat'. It is found repeated in inhibitor of apoptosis proteins (IAPs), and in fact it is also known as IAP repeat. These domains characteristically have a number of invariant residues, including 3 conserved cysteines and one conserved histidine that coordinate a zinc ion. They are usually made up of 4-5 al…
ENSMUSG00000000167	Pih1d2	0.431525	-1.21248	down	1.80275	0.850203	chr9:50617321-50625000:+	pre-RNA processing PIH1/Nop17. This domain is involved in pre-rRNA processing. It has has been shown to be required either for nucleolar retention or correct assembly of the box C/D snoRNP in Saccharomyces cerevisiae. The C-terminal region of this family has similarity to the CS domain pfam04969.
ENSMUSG00000021619	Atg10	0.431525	-1.21248	down	3.1311	1.64667	chr13:90935349-91223987:-	Autophagocytosis associated protein, active-site domain. Autophagocytosis is a starvation-induced process responsible for transport of cytoplasmic proteins to the vacuole. The cysteine residue within the HPC motif is the putative active-site residue for recognition of the Apg5 subunit of the autophagosome complex.
ENSMUSG00000000184	Ccnd2	0.431525	-1.21248	down	3.03622	1.60228	chr6:127125162-127152193:-	Cyclin, N-terminal domain. Cyclins regulate cyclin dependent kinases (CDKs). Human cyclin-O is a Uracil-DNA glycosylase that is related to other cyclins. Cyclins contain two domains of similar all-alpha fold, of which this family corresponds with the N-terminal domain.
ENSMUSG00000039860	Srrm3	0.431525	-1.21248	down	1.0437	0.0617073	chr5:135806890-135874772:+	Serine/arginine repetitive matrix protein C-terminus. This domain is found near to the C-terminus of Serine/arginine repetitive matrix proteins 3 and 4.
ENSMUSG00000059305	Vpreb1	0.431525	-1.21248	down	2.18228	1.12584	chr16:16868402-16870843:-	Immunoglobulin V-set domain. This domain is found in antibodies as well as neural protein P0 and CTL4 amongst others.
ENSMUSG00000015944	Gatsl2	0.431306	-1.21322	down	1.53564	0.618836	chr5:134099711-134144343:+	ACT domain. The ACT domain is a structural motif of 70-90 amino acids that functions in the control of metabolizm, solute transport and signal transduction. They are thus found in a variety of different proteins in a variety of different arrangements. In mammalian phenylalanine hydroxylase the domain forms no contacts but promotes an allosteric effect despite the apparent lack of ligand binding.
ENSMUSG00000027499	Pkia	0.430931	-1.21447	down	1.69151	0.758315	chr3:7366669-7445366:+	cAMP-dependent protein kinase inhibitor. Members of this family are extremely potent competitive inhibitors of camp-dependent protein kinase activity. These proteins interact with the catalytic subunit of the enzyme after the cAMP-induced dissociation of its regulatory chains.
ENSMUSG00000017817	Jph2	0.430568	-1.21569	down	3.36303	1.74976	chr2:163336242-163397993:-	MORN repeat. The MORN (Membrane Occupation and Recognition Nexus) repeat is found in multiple copies in several proteins including junctophilins (See Takeshima et al. Mol. Cell 2000;6:11-22). #=GF CC A MORN-repeat protein has been identified in the parasite Toxoplasma gondiis a dynamic component of cell division apparatus in Toxoplasma gondii. It has been hypothesised to functions as a linker pro…
ENSMUSG00000028766	Alpl	0.429132	-1.22051	down	2.81719	1.49426	chr4:137741733-137796384:-	Alkaline phosphatase.
ENSMUSG00000044647	Csrnp3	0.429073	-1.2207	down	2.05758	1.04095	chr2:65845767-66031546:+	Domain of unknown function (DUF4640). This family of proteins is found in eukaryotes. Proteins in this family are typically between 99 and 306 amino acids in length.
ENSMUSG00000097131	D230017M19Rik	0.429073	-1.2207	down	1.1431	0.192952	chr1:72236465-72274869:+	Arylsulfotransferase (ASST).
ENSMUSG00000020698	Cct6b	0.429073	-1.2207	down	2.46015	1.29875	chr11:82719250-82764321:-	TCP-1/cpn60 chaperonin family. This family includes members from the HSP60 chaperone family and the TCP-1 (T-complex protein) family.
ENSMUSG00000028476	Reck	0.429073	-1.2207	down	2.00043	1.00031	chr4:43875530-43944806:+	Amnionless. The amnionless protein forms a complex with cubilin. This complex is necessary for vitamin B12 uptake.
ENSMUSG00000020901	Pik3r5	0.428558	-1.22244	down	2.28811	1.19416	chr11:68432121-68497849:+	Phosphoinositide 3-kinase gamma adapter protein p101 subunit. Class I PI3Ks are dual-specific lipid and protein kinases involved in numerous intracellular signaling pathways. Class IB PI3K, p110gamma, is mainly activated by seven-transmembrane G-protein-coupled receptors (GPCRs), through its regulatory subunit p101 and G-protein beta-gamma subunits.
ENSMUSG00000033318	Gstt2	0.42827	-1.22341	down	1.14807	0.199211	chr10:75831845-75834881:-	Glutathione S-transferase, C-terminal domain. GST conjugates reduced glutathione to a variety of targets including S-crystallin from squid, the eukaryotic elongation factor 1-gamma, the HSP26 family of stress-related proteins and auxin-regulated proteins in plants. Stringent starvation proteins in Escherichia coli are also included in the alignment but are not known to have GST activity. The glut…
ENSMUSG00000106734	Gm20559	0.42821	-1.22361	down	2.92909	1.55045	chr6:3333194-3346128:-	Hydroxymethylglutaryl-coenzyme A synthase N terminal.
ENSMUSG00000040936	Ulk4	0.427959	-1.22446	down	1.69601	0.762147	chr9:120960268-121277197:-	Protein kinase domain.
ENSMUSG00000035403	Crb2	0.427959	-1.22446	down	2.39181	1.2581	chr2:37776249-37799103:+	Laminin G domain. This family includes the Thrombospondin N-terminal-like domain, a Laminin G subfamily.
ENSMUSG00000042918	Mamstr	0.427959	-1.22446	down	1.47858	0.564208	chr7:45639977-45646521:+	SAP domain. The SAP (after SAF-A/B, Acinus and PIAS) motif is a putative DNA/RNA binding domain found in diverse nuclear and cytoplasmic proteins.
ENSMUSG00000004558	Ndrg2	0.427404	-1.22633	down	2.14331	1.09984	chr14:51905271-51913488:-	Ndr family. This family consists of proteins from different gene families: Ndr1/RTP/Drg1, Ndr2, and Ndr3. Their similarity was previously noted. The precise molecular and cellular function of members of this family is still unknown. Yet, they are known to be involved in cellular differentiation events. The Ndr1 group was the first to be discovered. Their expression is repressed by the proto-oncog…
ENSMUSG00000029524	Sirt4	0.427253	-1.22684	down	1.49439	0.579556	chr5:115478010-115484725:-	Sir2 family. This region is characteristic of Silent information regulator 2 (Sir2) proteins, or sirtuins. These are protein deacetylases that depend on nicotine adenine dinucleotide (NAD). They are found in many subcellular locations, including the nucleus, cytoplasm and mitochondria. Eukaryotic forms play in important role in the regulation of transcriptional repression. Moreover, they are invo…
ENSMUSG00000077440	Gm23130	0.427096	-1.22737	down	1.89412	0.92153	chr10:23786470-23786543:-	Protein of unknown function (DUF3233). This is a bacterial family of uncharacterized proteins.
ENSMUSG00000024810	Il33	0.426408	-1.22969	down	1.0437	0.0617073	chr19:29925114-29960718:+	Interleukin 33.
ENSMUSG00000009216	Fam163b	0.426408	-1.22969	down	3.44421	1.78417	chr2:27110380-27142491:-	FAM163 family. This protein family is alternatively named Neuroblastoma-derived secretory proteins. Highly expressed in neuroblastoma compared to other tissues, suggesting that it may be used as a marker for metastasis in bone marrow.
ENSMUSG00000039899	Fgl2	0.426408	-1.22969	down	1.66992	0.739779	chr5:21372642-21378374:+	Fibrinogen beta and gamma chains, C-terminal globular domain.
ENSMUSG00000026433	Rab29	0.426408	-1.22969	down	2.47879	1.30963	chr1:131867224-131872887:+	Ras family. Includes sub-families Ras, Rab, Rac, Ral, Ran, Rap Ypt1 and more. Shares P-loop motif with GTP_EFTU, arf and myosin_head. See pfam00009 pfam00025, pfam00063. As regards Rab GTPases, these are important regulators of vesicle formation, motility and fusion. They share a fold in common with all Ras GTPases: this is a six-stranded beta-sheet surrounded by five alpha-helices.
ENSMUSG00000095681	Gm8281	0.426408	-1.22969	down	2.19177	1.1321	chr14:5071040-5093318:+	Takusan. This domain is named takusan, which is a Japanese word meaning 'many'. Members of this family regulate synaptic activity.
ENSMUSG00000097828	6430562O15Rik	0.426408	-1.22969	down	1.14807	0.199211	chr13:99396924-99412864:-	Mitochondrial 28S ribosomal protein S27. Members of this family of small ribosomal proteins possess one of three conserved blocks of sequence found in proteins that stimulate the dissociation of guanine nucleotides from G-proteins, leaving open the possibility that MRP-S27 might be a functional partner of GTP-binding ribosomal proteins.
ENSMUSG00000085049	Parvaos	0.426408	-1.22969	down	2.19177	1.1321	chr7:112526972-112535683:-	Retinol binding protein receptor. Proteins in this family function as retinol binding protein receptors.
ENSMUSG00000014599	Csf1	0.425847	-1.23159	down	1.0437	0.0617073	chr3:107741048-107760469:-	Macrophage colony stimulating factor-1 (CSF-1). Colony stimulating factor 1 (CSF-1) is a homodimeric polypeptide growth factor whose primary function is to regulate the survival, proliferation, differentiation, and function of cells of the mononuclear phagocytic lineage. This lineage includes mononuclear phagocytic precursors, blood monocytes, tissue macrophages, osteoclasts, and microglia of the…
ENSMUSG00000048617	Rtbdn	0.424987	-1.23451	down	1.76626	0.820699	chr8:84946991-84956603:+	Folate receptor family. This family includes the folate receptor which binds to folate and reduced folic acid derivatives and mediates delivery of 5-methyltetrahydrofolate to the interior of cells. These proteins are attached to the membrane by a GPI-anchor. The proteins contain 16 conserved cysteines that form eight disulphide bridges.
ENSMUSG00000038011	Dnah10	0.424987	-1.23451	down	9.87501	3.30378	chr5:124725085-124834308:+	Dynein heavy chain and region D6 of dynein motor. This family represents the C-terminal region of dynein heavy chain. The chain also contains ATPase activity and microtubule binding ability and acts as a motor for the movement of organelles and vesicles along microtubules. Dynein is also involved in cilia and flagella movement. The dynein subunit consists of at least two heavy chains and a number…
ENSMUSG00000005686	Ampd3	0.42465	-1.23565	down	2.982	1.57628	chr7:110768206-110812405:+	Adenosine/AMP deaminase.
ENSMUSG00000042190	Cmklr1	0.423776	-1.23863	down	3.39948	1.76531	chr5:113612354-113650426:-	7 transmembrane receptor (rhodopsin family). This family contains, amongst other G-protein-coupled receptors (GCPRs), members of the opsin family, which have been considered to be typical members of the rhodopsin superfamily. They share several motifs, mainly the seven transmembrane helices, GCPRs of the rhodopsin superfamily. All opsins bind a chromophore, such as 11-cis-retinal. The function of…
ENSMUSG00000023235	Ccl25	0.423266	-1.24036	down	2.16377	1.11355	chr8:4325210-4360020:+	Small cytokines (intecrine/chemokine), interleukin-8 like. Includes a number of secreted growth factors and interferons involved in mitogenic, chemotactic, and inflammatory activity. Structure contains two highly conserved disulfide bonds.
ENSMUSG00000024299	Adamts10	0.423266	-1.24036	down	1.59101	0.66994	chr17:33524204-33553782:+	ADAM-TS Spacer 1. This family represents the Spacer-1 region from the ADAM-TS family of metalloproteinases.
ENSMUSG00000106918	Mrpl33	0.423064	-1.24105	down	1.8502	0.887678	chr5:31596935-31664384:+	Phosphoribosyl-dephospho-CoA transferase MdcG. MdcG is a phosphoribosyl-dephospho-CoA transferase that is involved in the biosynthesis of the prosthetic group of malonate decarboxylase. Malonate decarboxylase from Klebsiella pneumoniae contains an acyl carrier protein (MdcC) to which a 2'-(5' '-phosphoribosyl)-3'-dephospho-CoA prosthetic group is attached via phosphodiester linkage. MdcG catalyse…
ENSMUSG00000054418	2900041M22Rik	0.422328	-1.24356	down	1.7511	0.808259	chr11:117611247-117613857:+	Eukaryotic protein of unknown function (DUF846). This family consists of several of unknown function from a variety of eukaryotic organisms.
ENSMUSG00000022708	Zbtb20	0.42209	-1.24438	down	2.57855	1.36656	chr16:42875881-43642602:+	BTB/POZ domain. The BTB (for BR-C, ttk and bab) or POZ (for Pox virus and Zinc finger) domain is present near the N-terminus of a fraction of zinc finger (pfam00096) proteins and in proteins that contain the pfam01344 motif such as Kelch and a family of pox virus proteins. The BTB/POZ domain mediates homomeric dimerization and in some instances heteromeric dimerization. The structure of the dimer…
ENSMUSG00000074195	Clca4b	0.420317	-1.25045	down	1.27563	0.351214	chr3:144910921-144932529:-	Calcium-activated chloride channel. The CLCA family of calcium-activated chloride channels has been identified in many epithelial and endothelial cell types as well as in smooth muscle cells and has four or five putative transmembrane regions. Additionally to their role as chloride channels some CLCA proteins function as adhesion molecules and may also have roles as tumor suppressors. The domain …
ENSMUSG00000021363	Mak	0.420317	-1.25045	down	2.82669	1.49911	chr13:41025120-41079706:-	Protein kinase domain.
ENSMUSG00000006611	Hfe	0.420317	-1.25045	down	3.21808	1.6862	chr13:23702034-23710854:-	Class I Histocompatibility antigen, domains alpha 1 and 2.
ENSMUSG00000024049	Myom1	0.420317	-1.25045	down	4.5227	2.17718	chr17:71019521-71126856:+	Immunoglobulin I-set domain.
ENSMUSG00000104063	Pcdhgb7	0.420317	-1.25045	down	1.0437	0.0617073	chr18:37751600-37841873:+	Cadherin-like. This cadherin domain is usually the most N-terminal copy of the domain.
ENSMUSG00000032375	Aph1b	0.420317	-1.25045	down	1.46118	0.547134	chr9:66775202-66795490:-	Aph-1 protein. This family consists of several eukaryotic Aph-1 proteins.Gamma-secretase catalyses the intramembrane proteolysis of Notch, beta-amyloid precursor protein, and other substrates as part of a new signaling paradigm and as a key step in the pathogenesis of Alzheimer's disease. It is thought that the presenilin heterodimer comprises the catalytic site and that a highly glycosylated for…
ENSMUSG00000036964	Trim17	0.420317	-1.25045	down	1.50757	0.592222	chr11:58954685-58973098:+	Core histone H2A/H2B/H3/H4.
ENSMUSG00000029095	Ablim2	0.420317	-1.25045	down	2.0874	1.06171	chr5:35757880-35884973:+	Villin headpiece domain.
ENSMUSG00000026442	Nfasc	0.419937	-1.25175	down	1.68445	0.75228	chr1:132564690-132741797:-	Bravo-like intracellular region. This is the very C-terminal intracellular region of neural adhesion molecule L1 proteins that are also known as Bravo or NrCAM. It lies upstream of the IG and Fn3 domains and has the highly conserved motif FIGEY. The function is not known.
ENSMUSG00000021798	Ldb3	0.419119	-1.25457	down	1.81604	0.860795	chr14:34526699-34588681:-	PDZ domain (Also known as DHR or GLGF). PDZ domains are found in diverse signaling proteins.
ENSMUSG00000026640	Plxna2	0.418957	-1.25513	down	2.19414	1.13366	chr1:194618218-194816869:+	Plexin cytoplasmic RasGAP domain. This family features the C-terminal regions of various plexins. Plexins are receptors for semaphorins, and plexin signalling is important in path finding and patterning of both neurons and developing blood vessels. The cytoplasmic region, which has been called a SEX domain in some members of this family, is involved in downstream signalling pathways, by interacti…
ENSMUSG00000029119	Man2b2	0.418202	-1.25773	down	2.81707	1.49419	chr5:36806921-36830653:-	Glycosyl hydrolases family 38 N-terminal domain. Glycosyl hydrolases are key enzymes of carbohydrate metabolizm.
ENSMUSG00000042985	Upk3b	0.417722	-1.25938	down	3.22186	1.68789	chr5:136038496-136046487:+	Domain of unknown function (DUF4616). This protein family is a domain of unknown function found at the C-terminal domain of the proteins. This protein family is found in eukaryotes. Proteins in this family are typically between 166 and 538 amino acids in length.
ENSMUSG00000029330	Cds1	0.41726	-1.26098	down	1.6949	0.761198	chr5:101765130-101823858:+	Cytidylyltransferase family. The members of this family are integral membrane protein cytidylyltransferases. The family includes phosphatidate cytidylyltransferase EC:2.7.7.41 as well as Sec59 from yeast. Sec59 is a dolichol kinase EC:2.7.1.108.
ENSMUSG00000100967	Gm29666	0.416814	-1.26252	down	1.96461	0.974245	chr15:84910438-84920038:-	Extracellular matrix protein 1 (ECM1). This family consists of several eukaryotic extracellular matrix protein 1 (ECM1) sequences. ECM1 has been shown to regulate endochondral bone formation, stimulate the proliferation of endothelial cells and induce angiogenesis. Mutations in the ECM1 gene can cause lipoid proteinosis, a disorder which causes generalised thickening of skin, mucosae and certain …
ENSMUSG00000055963	Triqk	0.416814	-1.26252	down	2.60925	1.38364	chr4:12906838-12983553:+	Triple QxxK/R motif-containing protein family. TRIQK member-proteins share a characteristic triple repeat of the sequence QXXK/R, as well as a hydrophobic C-terminal region. Xenopus and mouse triqk genes are broadly expressed throughout embryogenesis, and mtriqk is also generally expressed in mouse adult tissues. TRIQK proteins are localized to the endoplasmic reticulum membrane. This family is f…
ENSMUSG00000049044	Rapgef4	0.416814	-1.26252	down	2.63995	1.40051	chr2:71981240-72257474:+	RasGEF domain. Guanine nucleotide exchange factor for Ras-like small GTPases.
ENSMUSG00000087523	Gm12319	0.416071	-1.2651	down	1.26735	0.341815	chr11:70654741-70656493:-	Phosphoribosyl synthetase-associated domain. This family includes several examples of enzymes from class EC:2.7.6.1, phosphoribosyl-pyrophosphate transferase.
ENSMUSG00000023764	Sfi1	0.415748	-1.26622	down	2.70292	1.43452	chr11:3131850-3193463:-	Sfi1 spindle body protein. This is a family of fungal spindle pole body proteins that play a role in spindle body duplication. They contain binding sites for calmodulin-like proteins called centrins which are present in microtubule-organizing centres.
ENSMUSG00000000094	Tbx4	0.414928	-1.26907	down	4.93386	2.30272	chr11:85886422-85916097:+	T-box. The T-box encodes a 180 amino acid domain that binds to DNA. Genes encoding T-box proteins are found in a wide range of animals, but not in other kingdoms such as plants. Family members are all thought to bind to the DNA consensus sequence TCACACCT. they are found exclusively in the nucleus, and perform DNA-binding and transcriptional activation/repression roles. They are generally require…
ENSMUSG00000030498	Gas2	0.414306	-1.27123	down	1.6797	0.748208	chr7:51862015-51994975:+	Growth-Arrest-Specific Protein 2 Domain.
ENSMUSG00000031245	Hmgn5	0.41417	-1.27171	down	1.83438	0.875294	chrX:109004534-109013404:-	HMG14 and HMG17.
ENSMUSG00000024013	Fgd2	0.413749	-1.27317	down	1.43026	0.516273	chr17:29360914-29379660:+	RhoGEF domain. Guanine nucleotide exchange factor for Rho/Rac/Cdc42-like GTPases Also called Dbl-homologous (DH) domain. It appears that pfam00169 domains invariably occur C-terminal to RhoGEF/DH domains.
ENSMUSG00000057359	Gm17494	0.412943	-1.27599	down	1.30463	0.383635	chr3:122255958-122293720:-	Cyclophilin type peptidyl-prolyl cis-trans isomerase/CLD. The peptidyl-prolyl cis-trans isomerases, also known as cyclophilins, share this domain of about 109 amino acids. Cyclophilins have been found in all organisms studied so far and catalyse peptidyl-prolyl isomerization during which the peptide bond preceding proline (the peptidyl-prolyl bond) is stabilized in the cis conformation. Mammalian…
ENSMUSG00000060063	Alox5ap	0.412943	-1.27599	down	5.2185	2.38364	chr5:149264767-149288153:+	MAPEG family. This family is has been called MAPEG (Membrane Associated Proteins in Eicosanoid and Glutathione metabolizm). It includes proteins such as Prostaglandin E synthase. This enzyme catalyses the synthesis of PGE2 from PGH2 (produced by cyclooxygenase from arachidonic acid). Because of structural similarities in the active sites of FLAP, LTC4 synthase and PGE synthase, substrates for eac…
ENSMUSG00000008193	Spib	0.412943	-1.27599	down	1.30463	0.383635	chr7:44525993-44532071:-	Ets-domain.
ENSMUSG00000045257	Morn2	0.412943	-1.27599	down	3.26156	1.70556	chr17:80290212-80297473:+	MORN repeat. The MORN (Membrane Occupation and Recognition Nexus) repeat is found in multiple copies in several proteins including junctophilins (See Takeshima et al. Mol. Cell 2000;6:11-22). #=GF CC A MORN-repeat protein has been identified in the parasite Toxoplasma gondiis a dynamic component of cell division apparatus in Toxoplasma gondii. It has been hypothesised to functions as a linker pro…
ENSMUSG00000033419	Snap91	0.412943	-1.27599	down	1.53293	0.616296	chr9:86765923-86880654:-	ANTH domain. AP180 is an endocytotic accessory proteins that has been implicated in the formation of clathrin-coated pits. The domain is involved in phosphatidylinositol 4,5-bisphosphate binding and is a universal adaptor for nucleation of clathrin coats.
ENSMUSG00000026241	Nppc	0.412943	-1.27599	down	3.39203	1.76215	chr1:86666291-86670571:-	Atrial natriuretic peptide.
ENSMUSG00000054675	Tmem119	0.412943	-1.27599	down	2.21786	1.14917	chr5:113793729-113800516:-	DNA polymerase (viral) C-terminal domain.
ENSMUSG00000021662	Arhgef28	0.412195	-1.2786	down	2.30334	1.20373	chr13:97898595-98206165:-	RhoGEF domain. Guanine nucleotide exchange factor for Rho/Rac/Cdc42-like GTPases Also called Dbl-homologous (DH) domain. It appears that pfam00169 domains invariably occur C-terminal to RhoGEF/DH domains.
ENSMUSG00000075514	Gm13375	0.411278	-1.28182	down	2.32825	1.21925	chr2:20969054-20969997:+	Protein of unknown function (DUF1421). This family represents a conserved region approximately 350 residues long within a number of plant proteins of unknown function.
ENSMUSG00000040663	Clcf1	0.411278	-1.28182	down	1.60569	0.683196	chr19:4214238-4223490:+	Plethodontid receptivity factor PRF. This family consists of several plethodontid receptivity factor (PRF) proteins which seem to be specific to Plethodon jordani (Jordan's salamander). PRF is a courtship pheromone produced by males increase female receptivity.
ENSMUSG00000030590	Fam98c	0.41085	-1.28332	down	2.05373	1.03825	chr7:29152511-29156234:-	Protein of unknown function (DUF2465). FAM98A and B proteins are found from worms to humans but their function is unknown. This entry is of a family of proteins that is rich in glycines.
ENSMUSG00000068735	Trp53i11	0.410737	-1.28371	down	2.7477	1.45822	chr2:93187548-93201759:+	tumor protein p53-inducible protein 11. TP53 is a tumor suppressor gene, when switched on it suppresses tumor development by inducing stable growth arrest or cell apoptosis. The tumor protein TP53 inducible protein 11 encoded for by the gene TP53I11, has a protein sequence of 189 amino acids in length and 21 kDa in mass. The role of this protein is thought to negatively regulate cell proliferatio…
ENSMUSG00000064125	Prr36	0.410685	-1.2839	down	1.49545	0.580581	chr8:4209543-4217459:-	Domain of unknown function (DUF4596). This domain family is found in eukaryotes, and is approximately 50 amino acids in length. There is a conserved ELET sequence motif. There are two completely conserved residues (S and E) that may be functionally important.
ENSMUSG00000097743	Gm16973	0.410542	-1.2844	down	1.68152	0.749763	chr14:56696280-56701268:-	Methane oxygenase PmoA. This family is a putative methane oxygenase
ENSMUSG00000067924	Cxx1b	0.410309	-1.28522	down	1.80738	0.853902	chrX:53669177-53670408:-	Resistance to inhibitors of cholinesterase homologue 3. RIC3 is a protein associated with nicotinic acetylcholine receptors (nAChRs), neurotransmitter-gated ion channels expressed at the neuromuscular junction and within the central and peripheral nervous systems. It can enhance functional expression of multiple nAChR subtypes. RIC3 promotes functional expression of homomeric alpha-7 and alpha-8 …
ENSMUSG00000048706	Lurap1l	0.410244	-1.28545	down	2.34833	1.23163	chr4:80910646-80955628:+	Leucine rich adaptor protein. This family of proteins activate the canonical NF-kappa-B pathway, promote proinflammatory cytokine production and promote the antigen presenting and priming functions of dendritic cells.
ENSMUSG00000040840	4930579G18Rik	0.410127	-1.28586	down	1.81513	0.860073	chr14:54650511-54654607:+	WzyE protein. This family consists of several WzyE proteins which appear to be specific to Enterobacteria. Members of this family are described as putative ECA polymerases this has been found to be incorrect. The function of this family is unknown.
ENSMUSG00000038347	Tcte2	0.410127	-1.28586	down	2.22354	1.15286	chr17:13482553-13761825:-	ENV polyprotein (coat polyprotein).
ENSMUSG00000031099	Smarca1	0.409603	-1.2877	down	2.3079	1.20658	chrX:47809368-47892974:-	SNF2 family N-terminal domain. This domain is found in proteins involved in a variety of processes including transcription regulation (e.g., SNF2, STH1, brahma, MOT1), DNA repair (e.g., ERCC6, RAD16, RAD5), DNA recombination (e.g., RAD54), and chromatin unwinding (e.g., ISWI) as well as a variety of other proteins with little functional information (e.g., lodestar, ETL1).
ENSMUSG00000033276	Stk36	0.408641	-1.29109	down	1.30937	0.388872	chr1:74601445-74636894:+	Protein kinase domain.
ENSMUSG00000032489	Kif9	0.408641	-1.29109	down	1.80908	0.855256	chr9:110476958-110525179:+	Kinesin motor domain.
ENSMUSG00000051984	Sec31b	0.408641	-1.29109	down	1.94824	0.962172	chr19:44516957-44545864:-	WD domain, G-beta repeat.
ENSMUSG00000087177	E130307A14Rik	0.408641	-1.29109	down	2.40051	1.26334	chr10:39621412-39732007:-	ShET2 enterotoxin, N-terminal region. The members of this family are are sequences that are similar to the N-terminal half of the ShET2 enterotoxin produced by Shigella flexneri and Escherichia coli. This protein was found to confer toxigenicity in the Ussing chamber, and the N-terminal region was found to be important for the protein's enterotoxic effect. It is thought to be a hydrophobic protei…
ENSMUSG00000024776	Stambpl1	0.408093	-1.29303	down	1.58238	0.6621	chr19:34192229-34240333:+	JAB1/Mov34/MPN/PAD-1 ubiquitin protease. Members of this family are found in proteasome regulatory subunits, eukaryotic initiation factor 3 (eIF3) subunits and regulators of transcription factors. This family is also known as the MPN domain and PAD-1-like domain, JABP1 domain or JAMM domain. These are metalloenzymes that function as the ubiquitin isopeptidase/ deubiquitinase in the ubiquitin-base…
ENSMUSG00000022816	Fstl1	0.407817	-1.29401	down	1.79402	0.843198	chr16:37776873-37836514:+	Kazal-type serine protease inhibitor domain. Usually indicative of serine protease inhibitors. However, kazal-like domains are also seen in the extracellular part of agrins, which are not known to be protease inhibitors. Kazal domains often occur in tandem arrays. Small alpha+beta fold containing three disulphides.
ENSMUSG00000028167	Bdh2	0.40758	-1.29484	down	1.6797	0.748208	chr3:135281221-135304426:+	Enoyl-(Acyl carrier protein) reductase.
ENSMUSG00000027227	Sord	0.407148	-1.29638	down	3.6431	1.86517	chr2:122234749-122265340:+	Alcohol dehydrogenase GroES-like domain. This is the catalytic domain of alcohol dehydrogenases. Many of them contain an inserted zinc binding domain. This domain has a GroES-like structure.
ENSMUSG00000021699	Pde4d	0.406902	-1.29725	down	2.00712	1.00512	chr13:108449948-109953461:+	3'5'-cyclic nucleotide phosphodiesterase.
ENSMUSG00000054920	Klhl5	0.406165	-1.29986	down	1.87102	0.903828	chr5:65107539-65168188:+	BTB And C-terminal Kelch. This domain is found associated with pfam00651 and pfam01344. The BACK domain is found juxtaposed to the BTB domain; they are separated by as little as two residues. This family appears to be closely related to the BTB domain (Finn RD, personal observation).
ENSMUSG00000091568	Gm8206	0.405823	-1.30108	down	2.95715	1.56421	chr14:6016759-6038209:-	Takusan. This domain is named takusan, which is a Japanese word meaning 'many'. Members of this family regulate synaptic activity.
ENSMUSG00000039099	Wdr93	0.405823	-1.30108	down	2.17438	1.1206	chr7:79743163-79785950:+	UPF0731 family. The UPF0731 family of uncharacterized proteins is found in mammals.
ENSMUSG00000072640	Lyrm9	0.405687	-1.30156	down	1.73274	0.793059	chr11:78826584-78846870:+	Complex1_LYR-like. This is a family of proteins carrying the LYR motif of family Complex1_LYR, pfam05347, likely to be involved in Fe-S cluster biogenesis in mitochondria.
ENSMUSG00000030905	Crym	0.405188	-1.30334	down	3.08366	1.62464	chr7:120186380-120202111:-	Ornithine cyclodeaminase/mu-crystallin family. This family contains the bacterial Ornithine cyclodeaminase enzyme EC:4.3.1.12, which catalyses the deamination of ornithine to proline. This family also contains mu-Crystallin the major component of the eye lens in several Australian marsupials, mRNA for this protein has also been found in human retina.
ENSMUSG00000033760	Rbm4b	0.405158	-1.30344	down	1.32533	0.406356	chr19:4756543-4767065:+	RNA recognition motif. (a.k.a. RRM, RBD, or RNP domain). The RRM motif is probably diagnostic of an RNA binding protein. RRMs are found in a variety of RNA binding proteins, including various hnRNP proteins, proteins implicated in regulation of alternative splicing, and protein components of snRNPs. The motif also appears in a few single stranded DNA binding proteins. The RRM structure consists o…
ENSMUSG00000097666	A330094K24Rik	0.405088	-1.30369	down	1.26343	0.337342	chr18:77729681-77733470:-	Protein of unknown function (DUF3142). This bacterial family of proteins has no known function.
ENSMUSG00000030337	Vamp1	0.405088	-1.30369	down	1.37329	0.457636	chr6:125215551-125245964:+	Synaptobrevin.
ENSMUSG00000018449	Rpain	0.404692	-1.3051	down	2.0968	1.06819	chr11:70970213-70977833:+	Replication protein A interacting C-terminal. This family of proteins represents the C-terminal domain of replication protein A (RPA) interacting protein. RPA interacting protein is involved in the import of RPA into the nucleus. The C-terminal domain is a putative zinc finger.
ENSMUSG00000027347	Rasgrp1	0.403971	-1.30768	down	2.40111	1.2637	chr2:117279993-117343001:-	RasGEF domain. Guanine nucleotide exchange factor for Ras-like small GTPases.
ENSMUSG00000020072	Pbld2	0.403834	-1.30817	down	3.5784	1.83931	chr10:63024315-63077962:+	Phenazine biosynthesis-like protein. PhzC/PhzF is involved in dimerization of two 2,3-dihydro-3-oxo-anthranilic acid molecules to create PCA by P. fluorescens. This family also contains an uncharacterized protein Rv2715 from Mycobacterium tuberculosis, though there is no significant sequence similarity to pfam00303 members. This family appears to be distantly related to pfam01678, including conta…
ENSMUSG00000042303	Sgsm3	0.403834	-1.30817	down	2.6838	1.42428	chr15:80977765-81012289:+	Rab-GTPase-TBC domain. Identification of a TBC domain in GYP6_YEAST and GYP7_YEAST, which are GTPase activator proteins of yeast Ypt6 and Ypt7, implies that these domains are GTPase activator proteins of Rab-like small GTPases.
ENSMUSG00000028874	Fgr	0.403834	-1.30817	down	5.5167	2.46381	chr4:132974095-133001910:+	Protein tyrosine kinase.
ENSMUSG00000097042	Gm17491	0.403834	-1.30817	down	1.2922	0.36983	chr8:22480291-22483330:+	Protein of unknown function (DUF3522). This family of proteins is functionally uncharacterized. This protein is found in eukaryotes. Proteins in this family are typically between 220 to 787 amino acids in length.
ENSMUSG00000030303	Far2	0.403834	-1.30817	down	2.2365	1.16124	chr6:148047259-148182758:+	Male sterility protein. This family represents the C-terminal region of the male sterility protein in a number of arabidopsis and drosophila. A sequence-related jojoba acyl CoA reductase is also included.
ENSMUSG00000037143	Cfap61	0.403834	-1.30817	down	2.5347	1.34182	chr2:145934784-146215039:+	Ribosomal protein L24e.
ENSMUSG00000078919	Dpm1	0.401749	-1.31564	down	1.50416	0.588954	chr2:168209048-168230591:-	Glycosyl transferase family 2. Diverse family, transferring sugar from UDP-glucose, UDP-N-acetyl- galactosamine, GDP-mannose or CDP-abequose, to a range of substrates including cellulose, dolichol phosphate and teichoic acids.
ENSMUSG00000097118	Gm17514	0.401212	-1.31757	down	1.50757	0.592222	chr13:66183079-66203636:-	Helicase_C-like. Strawberry notch proteins carry DExD/H-box groups and Helicase_C domains. These proteins promote the expression of diverse targets, potentially through interactions with transcriptional activator or repressor complexes.
ENSMUSG00000091144	Phf11c	0.401212	-1.31757	down	1.0437	0.0617073	chr14:59380833-59395381:-	PHD-like zinc-binding domain. The members of this family are annotated as containing PHD domain, but the zinc-binding region here is not typical of PHD domains. The conformation here is a well-conserved cysteine-histidine rich region spanning 90 residues, where the Cys and His are arranged as HxxC(31)CxxC(6)CxxCxxxxCxxxxHxxC (21)CxxH.
ENSMUSG00000074673	Ttll9	0.401212	-1.31757	down	2.31933	1.21371	chr2:152962485-153008482:+	Tubulin-tyrosine ligase family. Tubulins and microtubules are subjected to several post-translational modifications of which the reversible detyrosination/tyrosination of the carboxy-terminal end of most alpha-tubulins has been extensively analysed. This modification cycle involves a specific carboxypeptidase and the activity of the tubulin-tyrosine ligase (TTL). The true physiological function o…
ENSMUSG00000060594	Layn	0.39956	-1.32351	down	1.80275	0.850203	chr9:51056780-51077094:-	Lectin C-type domain. This family includes both long and short form C-type
ENSMUSG00000027525	Phactr3	0.39956	-1.32351	down	3.17854	1.66836	chr2:178118975-178338492:+	RPEL repeat. The RPEL repeat is named after four conserved amino acids it contains. The function of the RPEL repeat is unknown however it might be a DNA binding repeat based on the observation that he Drosophila myocardin-related transcription factor contains a pfam02037 domain that is also implicated in DNA binding.
ENSMUSG00000006386	Tek	0.398649	-1.32681	down	1.43873	0.524792	chr4:94739289-94874976:+	Protein tyrosine kinase.
ENSMUSG00000086655	C330018A13Rik	0.398425	-1.32762	down	2.56911	1.36127	chr5:116123614-116129110:+	Protein of unknown function (DUF4551). This family of proteins is functionally uncharacterized. This family of proteins is found in metazoa. This family includes human protein C12orf56.
ENSMUSG00000031139	Mcf2	0.396966	-1.33291	down	6.38499	2.67468	chrX:60055956-60179089:-	RhoGEF domain. Guanine nucleotide exchange factor for Rho/Rac/Cdc42-like GTPases Also called Dbl-homologous (DH) domain. It appears that pfam00169 domains invariably occur C-terminal to RhoGEF/DH domains.
ENSMUSG00000020589	Fam49a	0.396831	-1.3334	down	2.48997	1.31613	chr12:12262139-12376359:+	Protein of unknown function (DUF1394). This family consists of several hypothetical eukaryotic proteins of around 320 residues in length. The function of this family is unknown.
ENSMUSG00000097589	Dleu2	0.396788	-1.33356	down	1.5754	0.655715	chr14:61602839-61682373:-	Serpentine type 7TM GPCR chemoreceptor Srbc. Chemoreception is mediated in Caenorhabditis elegans by members of the seven-transmembrane G-protein-coupled receptor class (7TM GPCRs) of proteins which are of the serpentine type. Srbc is a solo family amongst the superfamilies of chemoreceptors. Chemoperception is one of the central senses of soil nematodes like C. elegans which are otherwise 'blind…
ENSMUSG00000061462	Obscn	0.395737	-1.33739	down	4.99161	2.31951	chr11:58994256-59136402:-	Protein kinase domain.
ENSMUSG00000004038	Gstm3	0.395592	-1.33791	down	2.71797	1.44253	chr3:107963696-107969283:-	Glutathione S-transferase, C-terminal domain. GST conjugates reduced glutathione to a variety of targets including S-crystallin from squid, the eukaryotic elongation factor 1-gamma, the HSP26 family of stress-related proteins and auxin-regulated proteins in plants. Stringent starvation proteins in Escherichia coli are also included in the alignment but are not known to have GST activity. The glut…
ENSMUSG00000079012	Serpina3m	0.395459	-1.3384	down	4.1748	2.06171	chr12:104338486-104394257:+	Serpin (serine protease inhibitor). Structure is a multi-domain fold containing a bundle of helices and a beta sandwich.
ENSMUSG00000041912	Tdrkh	0.394688	-1.34122	down	7.05288	2.81821	chr3:94413273-94434668:+	Tudor domain.
ENSMUSG00000097848	Gm807	0.394428	-1.34217	down	2.20023	1.13766	chr13:99100706-99107580:+	Protein of unknown function (DUF2464). This is a family of proteins conserved from worms to humans. Members have been annotated as FAM125A proteins, but their function is unknown.
ENSMUSG00000020894	Vamp2	0.393291	-1.34633	down	2.0874	1.06171	chr11:69088490-69092384:+	Synaptobrevin.
ENSMUSG00000025545	Clybl	0.392809	-1.3481	down	1.8964	0.923261	chr14:122181694-122402232:+	HpcH/HpaI aldolase/citrate lyase family. This family includes 2,4-dihydroxyhept-2-ene-1,7-dioic acid aldolase and 4-hydroxy-2-oxovalerate aldolase.
ENSMUSG00000045932	Ifit2	0.392296	-1.34999	down	2.8939	1.53301	chr19:34550694-34576419:+	Tetratricopeptide repeat.
ENSMUSG00000097842	9330104G04Rik	0.392296	-1.34999	down	1.56555	0.64667	chr7:16871347-16874886:-	Putative binding domain. This short domain is often found nested inside other longer domains. The function is not known, but the domain carries a highly conserved GVQW motif. The members are rich in proline and cysteine. This may be a binding domain.
ENSMUSG00000102461	Gm37166	0.392296	-1.34999	down	1.21765	0.2841	chr9:103120368-103122841:+	GATA-type transcription activator, N-terminal. GATA transcription factors mediate cell differentiation in a diverse range of tissues. Mutation are often associated with certain congenital human disorders. The six classical vertebrate GATA proteins, GATA-1 to GATA-6, are highly homologous and have two tandem zinc fingers. The classical GATA transcription factors function transcription activators. …
ENSMUSG00000027793	Ccna1	0.392296	-1.34999	down	2.0874	1.06171	chr3:55045469-55055501:-	Cyclin, N-terminal domain. Cyclins regulate cyclin dependent kinases (CDKs). Human cyclin-O is a Uracil-DNA glycosylase that is related to other cyclins. Cyclins contain two domains of similar all-alpha fold, of which this family corresponds with the N-terminal domain.
ENSMUSG00000075318	Scn2a1	0.392296	-1.34999	down	2.0874	1.06171	chr2:65620771-65767447:+	Sodium ion transport-associated. Members of this family contain a region found exclusively in eukaryotic sodium channels or their subunits, many of which are voltage-gated. Members very often also contain between one and four copies of pfam00520 and, less often, one copy of pfam00612.
ENSMUSG00000102496	Gm36989	0.392296	-1.34999	down	3.33984	1.73978	chr18:35574907-35577066:+	Leucine rich repeats (6 copies). This family includes a number of leucine rich repeats. This family contains a large number of BSPA-like surface antigens from Trichomonas vaginalis.
ENSMUSG00000013418	B4galnt2	0.392296	-1.34999	down	1.32835	0.409631	chr11:95865943-95914891:-	Glycosyl transferase family 2. Diverse family, transferring sugar from UDP-glucose, UDP-N-acetyl- galactosamine, GDP-mannose or CDP-abequose, to a range of substrates including cellulose, dolichol phosphate and teichoic acids.
ENSMUSG00000094840	Muc3a	0.392296	-1.34999	down	1.21765	0.2841	chr5:137208813-137212389:-	Gemini of Cajal bodies-associated protein 8. GEMIN8 proteins are found in the nuclear bodies called gems (Gemini of Cajal bodies) that are often in proximity to Cajal (coiled) bodies themselves. They are also found in the cytoplasm. The family is part of the SMN (survival motor neurone) complex that plays an essential role in spliceosomal snRNP assembly in the cytoplasm and is required for pre-mR…
ENSMUSG00000065999	Gm13154	0.392296	-1.34999	down	3.62132	1.85652	chr4:147553277-147585198:+	KRAB box. The KRAB domain (or Kruppel-associated box) is present in about a third of zinc finger proteins containing C2H2 fingers. The KRAB domain is found to be involved in protein-protein interactions. The KRAB domain is generally encoded by two exons. The regions coded by the two exons are known as KRAB-A and KRAB-B. The A box plays an important role in repression by binding to corepressors, w…
ENSMUSG00000105843	Gm42644	0.392296	-1.34999	down	1.17416	0.231632	chr3:88030878-88033150:+	Protein of unknown function (DUF2948). This family of proteins with unknown function appear to be restricted to Proteobacteria.
ENSMUSG00000048779	P2ry6	0.392296	-1.34999	down	1.3916	0.476745	chr7:100937638-100964391:-	7 transmembrane receptor (rhodopsin family). This family contains, amongst other G-protein-coupled receptors (GCPRs), members of the opsin family, which have been considered to be typical members of the rhodopsin superfamily. They share several motifs, mainly the seven transmembrane helices, GCPRs of the rhodopsin superfamily. All opsins bind a chromophore, such as 11-cis-retinal. The function of…
ENSMUSG00000097275	Gm26648	0.392296	-1.34999	down	3.1311	1.64667	chr5:24696902-24704690:-	UBA/TS-N domain. This small domain is composed of three alpha helices. This family includes the previously defined UBA and TS-N domains. The UBA-domain (ubiquitin associated domain) is a novel sequence motif found in several proteins having connections to ubiquitin and the ubiquitination pathway. The structure of the UBA domain consists of a compact three helix bundle. This domain is found at the…
ENSMUSG00000079491	H2-T10	0.392296	-1.34999	down	2.982	1.57628	chr17:36115876-36121465:-	Class I Histocompatibility antigen, domains alpha 1 and 2.
ENSMUSG00000013562	4833413E03Rik	0.392296	-1.34999	down	2.0874	1.06171	chr17:31557126-31559113:+	Protein of unknown function (DUF3515). This family of proteins is functionally uncharacterized. This protein is found in bacteria. Proteins in this family are typically between 166 to 214 amino acids in length. This protein has a conserved RCG sequence motif.
ENSMUSG00000050174	Nudt6	0.392296	-1.34999	down	2.29614	1.19921	chr3:37404910-37420211:-	NUDIX domain.
ENSMUSG00000020709	Adap2	0.392296	-1.34999	down	6.2622	2.64667	chr11:80154105-80178958:+	Putative GTPase activating protein for Arf. Putative zinc fingers with GTPase activating proteins (GAPs) towards the small GTPase, Arf. The GAP of ARD1 stimulates GTPase hydrolysis for ARD1 but not ARFs.
ENSMUSG00000044646	Zbtb7c	0.392296	-1.34999	down	5.04455	2.33473	chr18:75820178-76148561:+	BTB/POZ domain. The BTB (for BR-C, ttk and bab) or POZ (for Pox virus and Zinc finger) domain is present near the N-terminus of a fraction of zinc finger (pfam00096) proteins and in proteins that contain the pfam01344 motif such as Kelch and a family of pox virus proteins. The BTB/POZ domain mediates homomeric dimerization and in some instances heteromeric dimerization. The structure of the dimer…
ENSMUSG00000066026	Dhrs3	0.392296	-1.34999	down	1.0437	0.0617073	chr4:144892827-144928209:+	short chain dehydrogenase. This family contains a wide variety of dehydrogenases.
ENSMUSG00000038793	Lefty1	0.391944	-1.35128	down	2.08553	1.06041	chr1:180935022-180938400:+	TGF-beta propeptide. This propeptide is known as latency associated peptide (LAP) in TGF-beta. LAP is a homodimer which is disulfide linked to TGF-beta binding protein.
ENSMUSG00000097908	4933404O12Rik	0.389357	-1.36083	down	2.12679	1.08867	chr5:136919146-136937112:+	Putative binding domain. This short domain is often found nested inside other longer domains. The function is not known, but the domain carries a highly conserved GVQW motif. The members are rich in proline and cysteine. This may be a binding domain.
ENSMUSG00000052949	Rnf157	0.388346	-1.36458	down	2.11394	1.07993	chr11:116336353-116413032:-	Zinc finger, C3HC4 type (RING finger).
ENSMUSG00000033427	Upb1	0.387734	-1.36686	down	2.70134	1.43368	chr10:75406911-75441679:+	Carbon-nitrogen hydrolase. This family contains hydrolases that break carbon-nitrogen bonds. The family includes: Nitrilase EC:3.5.5.1, Aliphatic amidase EC:3.5.1.4, Biotidinase EC:3.5.1.12, Beta-ureidopropionase EC:3.5.1.6. Nitrilase-related proteins generally have a conserved E-K-C catalytic triad, and are multimeric alpha-beta-beta-alpha sandwich proteins.
ENSMUSG00000019846	Lama4	0.38755	-1.36754	down	1.6614	0.7324	chr10:38965515-39110188:+	Laminin Domain I. coiled-coil structure. It has been suggested that the domains I and II from laminin A, B1 and B2 may come together to form a triple helical coiled-coil structure.
ENSMUSG00000028076	Cd1d1	0.387134	-1.3691	down	3.37463	1.75473	chr3:86995834-86999441:-	Immunoglobulin C1-set domain.
ENSMUSG00000031134	Rbmx	0.387134	-1.3691	down	2.53967	1.34464	chrX:57383530-57393036:-	RNA recognition motif. (a.k.a. RRM, RBD, or RNP domain). The RRM motif is probably diagnostic of an RNA binding protein. RRMs are found in a variety of RNA binding proteins, including various hnRNP proteins, proteins implicated in regulation of alternative splicing, and protein components of snRNPs. The motif also appears in a few single stranded DNA binding proteins. The RRM structure consists o…
ENSMUSG00000038930	Rccd1	0.386958	-1.36975	down	1.79948	0.847583	chr7:80293229-80324454:-	Regulator of chromosome condensation (RCC1) repeat.
ENSMUSG00000038065	Mturn	0.385684	-1.37451	down	1.69974	0.765314	chr6:54681624-54703851:+	Domain of unknown function (DUF4581). This family of proteins is found in eukaryotes. Proteins in this family are typically 131 amino acids in length.
ENSMUSG00000028108	Ecm1	0.38559	-1.37486	down	1.27059	0.3455	chr3:95734147-95739569:-	Extracellular matrix protein 1 (ECM1). This family consists of several eukaryotic extracellular matrix protein 1 (ECM1) sequences. ECM1 has been shown to regulate endochondral bone formation, stimulate the proliferation of endothelial cells and induce angiogenesis. Mutations in the ECM1 gene can cause lipoid proteinosis, a disorder which causes generalised thickening of skin, mucosae and certain …
ENSMUSG00000060548	Tnfrsf19	0.38529	-1.37598	down	4.88641	2.28878	chr14:60963834-61046855:-	TNFR/NGFR cysteine-rich region.
ENSMUSG00000026475	Rgs16	0.384604	-1.37856	down	1.87866	0.909704	chr1:153740349-153745468:+	Regulator of G protein signaling domain. RGS family members are GTPase-activating proteins for heterotrimeric G-protein alpha-subunits.
ENSMUSG00000097930	C330002G04Rik	0.383768	-1.3817	down	2.89917	1.53564	chr19:23037390-23075853:-	Uncharacterized protein family (UPF0104). This family of proteins are integral membrane proteins. These proteins are uncharacterized but contain a conserved PG motif. Some members of this family are annotated as dolichol-P-glucose synthetase and contain a pfam00535 domain.
ENSMUSG00000049649	Gpr3	0.383768	-1.3817	down	1.62353	0.699137	chr4:133209340-133212536:-	7 transmembrane receptor (rhodopsin family). This family contains, amongst other G-protein-coupled receptors (GCPRs), members of the opsin family, which have been considered to be typical members of the rhodopsin superfamily. They share several motifs, mainly the seven transmembrane helices, GCPRs of the rhodopsin superfamily. All opsins bind a chromophore, such as 11-cis-retinal. The function of…
ENSMUSG00000044770	Scml4	0.383768	-1.3817	down	5.68237	2.50649	chr10:42860370-42960780:+	Protein of unknown function (DUF3588). This family of proteins is found in eukaryotes. Proteins in this family are typically between 129 and 866 amino acids in length, and the family is found in association with pfam02820. The exact function of this family is not known.
ENSMUSG00000041237	Pklr	0.383768	-1.3817	down	7.53783	2.91415	chr3:89136142-89146784:+	Pyruvate kinase, barrel domain. This domain of the is actually a small beta-barrel domain nested within a larger TIM barrel. The active site is found in a cleft between the two domains.
ENSMUSG00000097178	2310002F09Rik	0.383768	-1.3817	down	1.50757	0.592222	chr7:43695209-43797958:-	EpsG family. This family of proteins are related to the EpsG protein from B. subtilis. These proteins are likely glycosyl transferases belonging to the membrane protein GT-C clan.
ENSMUSG00000096996	Gm26792	0.383768	-1.3817	down	1.7395	0.798673	chr19:46335287-46338538:+	Enamelin. ENAMELIN is involved in the mineralisation and structural organisation of enamel. It is necessary for the extension of enamel during the secretory stage of dental enamel formation. The proteins are expressed in teeth, particularly in odontoblasts, ameloblasts and cementoblasts.
ENSMUSG00000104616	Gm6069	0.382728	-1.38561	down	2.15263	1.1061	chr3:41485733-41486195:+	Cyclophilin type peptidyl-prolyl cis-trans isomerase/CLD. The peptidyl-prolyl cis-trans isomerases, also known as cyclophilins, share this domain of about 109 amino acids. Cyclophilins have been found in all organisms studied so far and catalyse peptidyl-prolyl isomerization during which the peptide bond preceding proline (the peptidyl-prolyl bond) is stabilized in the cis conformation. Mammalian…
ENSMUSG00000024302	Dtna	0.381972	-1.38846	down	1.52324	0.607141	chr18:23415415-23659714:+	EF hand. Members of this family adopt a helix-loop-helix motif, as per other EF hand domains. However, since they do not contain the canonical pattern of calcium binding residues found in many EF hand domains, they do not bind calcium ions. The main function of this domain is the provision of specificity in beta-dystroglycan recognition, though in dystrophin it serves an additional role: stabilis…
ENSMUSG00000056812	St8sia3	0.381399	-1.39063	down	1.9383	0.954792	chr18:64254359-64276146:+	Glycosyltransferase family 29 (sialyltransferase). Members of this family belong to glycosyltransferase family 29.
ENSMUSG00000106375	Gm43361	0.381399	-1.39063	down	1.491	0.576281	chr5:122496159-122500848:+	Cation transporter/ATPase, N-terminus. Members of this families are involved in Na+/K+, H+/K+, Ca++ and Mg++ transport.
ENSMUSG00000036278	Macrod1	0.381399	-1.39063	down	3.1311	1.64667	chr19:7056768-7198061:+	Macro domain. This domain is an ADP-ribose binding module. It is found in a number of otherwise unrelated proteins. It is found at the C-terminus of the macro-H2A histone protein. This domain is found in the non-structural proteins of several types of ssRNA viruses such as NSP3 from alphaviruses. This domain is also found on its own in a family of proteins from bacteria, archaebacteria, and eukar…
ENSMUSG00000005338	Cadm3	0.381399	-1.39063	down	2.5347	1.34182	chr1:173333258-173367695:-	CD80-like C2-set immunoglobulin domain. These domains belong to the immunoglobulin superfamily.
ENSMUSG00000033720	Sfxn5	0.38087	-1.39263	down	1.87866	0.909704	chr6:85213049-85333422:-	Tricarboxylate carrier.
ENSMUSG00000001128	Cfp	0.380758	-1.39306	down	1.43904	0.525108	chrX:20925454-20931555:-	Thrombospondin type 1 domain.
ENSMUSG00000001119	Col6a1	0.380036	-1.39579	down	3.26577	1.70742	chr10:76708792-76726168:-	von Willebrand factor type A domain.
ENSMUSG00000060176	Kif27	0.379641	-1.39729	down	1.13068	0.177185	chr13:58287516-58354862:-	Kinesin motor domain.
ENSMUSG00000027584	Oprl1	0.379641	-1.39729	down	3.21808	1.6862	chr2:181715016-181720985:+	7 transmembrane receptor (rhodopsin family). This family contains, amongst other G-protein-coupled receptors (GCPRs), members of the opsin family, which have been considered to be typical members of the rhodopsin superfamily. They share several motifs, mainly the seven transmembrane helices, GCPRs of the rhodopsin superfamily. All opsins bind a chromophore, such as 11-cis-retinal. The function of…
ENSMUSG00000032425	Zfp949	0.378701	-1.40087	down	1.92683	0.94623	chr9:88548020-88571061:+	KRAB box. The KRAB domain (or Kruppel-associated box) is present in about a third of zinc finger proteins containing C2H2 fingers. The KRAB domain is found to be involved in protein-protein interactions. The KRAB domain is generally encoded by two exons. The regions coded by the two exons are known as KRAB-A and KRAB-B. The A box plays an important role in repression by binding to corepressors, w…
ENSMUSG00000071235	Vrtn	0.378395	-1.40203	down	3.0672	1.61692	chr12:84641019-84651455:+	Family of FAM53. The FAM53 protein family refers to a family of proteins, which bind to a transcriptional regulator that modulates cell proliferation. It is known to be highly important in neural tube development. It is found in eukaryotes and is typically between 303 and 413 amino acids in length.
ENSMUSG00000107176	Gm9794	0.378082	-1.40323	down	2.12664	1.08857	chr6:66875321-66875743:-	Ribosomal protein L14p/L23e.
ENSMUSG00000051041	Olfml1	0.377207	-1.40657	down	2.58838	1.37205	chr7:107567446-107591094:+	Olfactomedin-like domain.
ENSMUSG00000024502	Jakmip2	0.377207	-1.40657	down	1.60034	0.678379	chr18:43531408-43687773:-	RecF/RecN/SMC N terminal domain. This domain is found at the N terminus of SMC proteins. The SMC (structural maintenance of chromosomes) superfamily proteins have ATP-binding domains at the N- and C-termini, and two extended coiled-coil domains separated by a hinge in the middle. The eukaryotic SMC proteins form two kind of heterodimers: the SMC1/SMC3 and the SMC2/SMC4 types. These heterodimers c…
ENSMUSG00000005268	Prlr	0.377207	-1.40657	down	2.19177	1.1321	chr15:10177238-10349180:+	Erythropoietin receptor, ligand binding. Members of this family interact with erythropoietin (EPO), with subsequent initiation of the downstream chain of events associated with binding of EPO to the receptor, including EPO-induced erythroblast proliferation and differentiation through induction of the JAK2/STAT5 signaling cascade. The domain adopts a secondary structure composed of a short amino-…
ENSMUSG00000003341	Atp8b3	0.377207	-1.40657	down	2.48401	1.31267	chr10:80519585-80539124:-	Putative hydrolase of sodium-potassium ATPase alpha subunit. This is a putative hydrolase of the sodium-potassium ATPase alpha subunit.
ENSMUSG00000021209	Ppp4r4	0.377207	-1.40657	down	3.1311	1.64667	chr12:103532283-103613831:+	non-SMC mitotic condensation complex subunit 1. The three non-SMC (structural maintenance of chromosomes) subunits of the mitotic condensation complex are Cnd1-3. The whole complex is essential for viability and the condensing of chromosomes in mitosis.
ENSMUSG00000054728	Phactr1	0.377207	-1.40657	down	2.92236	1.54713	chr13:42680623-43138526:+	RPEL repeat. The RPEL repeat is named after four conserved amino acids it contains. The function of the RPEL repeat is unknown however it might be a DNA binding repeat based on the observation that he Drosophila myocardin-related transcription factor contains a pfam02037 domain that is also implicated in DNA binding.
ENSMUSG00000032816	Igdcc4	0.376912	-1.4077	down	1.7466	0.80455	chr9:65101486-65137940:+	Immunoglobulin I-set domain.
ENSMUSG00000052544	St6galnac3	0.376445	-1.40949	down	1.67541	0.744517	chr3:153198266-153725174:-	Glycosyltransferase family 29 (sialyltransferase). Members of this family belong to glycosyltransferase family 29.
ENSMUSG00000102426	Kantr	0.376174	-1.41053	down	1.90103	0.926778	chrX:152294828-152296304:-	Glucosyl transferase GtrII. This family includes glucosyl transferase II from the Shigella phage SfII, which mediates seroconversion of S. flexneri when the phage is integrated into the host chromosome.
ENSMUSG00000003420	Fcgrt	0.374229	-1.418	down	2.30334	1.20373	chr7:45092993-45103822:-	Class I Histocompatibility antigen, domains alpha 1 and 2.
ENSMUSG00000080002	Gm5566	0.374229	-1.418	down	4.60668	2.20373	chr5:149660765-149661223:-	Nucleoside diphosphate kinase.
ENSMUSG00000027859	Ngf	0.373615	-1.42038	down	1.0437	0.0617073	chr3:102469919-102521013:+	Nerve growth factor family.
ENSMUSG00000082152	Gm13655	0.373615	-1.42038	down	1.30463	0.383635	chr2:75632638-75633382:-	Eukaryotic porin.
ENSMUSG00000102440	Pcdhga9	0.373615	-1.42038	down	1.69601	0.762147	chr18:37736936-37841870:+	Cadherin-like. This cadherin domain is usually the most N-terminal copy of the domain.
ENSMUSG00000085337	Gm15964	0.373615	-1.42038	down	2.73971	1.45402	chr16:91611468-91623861:+	Formyl transferase. This family includes the following members. Glycinamide ribonucleotide transformylase catalyses the third step in de novo purine biosynthesis, the transfer of a formyl group to 5'-phosphoribosylglycinamide. Formyltetrahydrofolate deformylase produces formate from formyl- tetrahydrofolate. Methionyl-tRNA formyltransferase transfers a formyl group onto the amino terminus of the …
ENSMUSG00000022180	Slc7a8	0.373266	-1.42172	down	3.23342	1.69306	chr14:54722216-54781886:-	Amino acid permease.
ENSMUSG00000069793	Slfn9	0.372005	-1.42661	down	16.3197	4.02854	chr11:82979629-82991830:-	L1 transposable element.
ENSMUSG00000071532	Gm10335	0.372005	-1.42661	down	1.99252	0.994593	chr10:14523078-14523545:+	Ribosomal protein L23, N-terminal domain. The N-terminal domain appears to be specific to the eukaryotic ribosomal proteins L25, L23, and L23a.
ENSMUSG00000056130	Ticam2	0.372005	-1.42661	down	1.99252	0.994593	chr18:46559155-46574533:-	TIR domain. This is a family of bacterial Toll-like receptors.
ENSMUSG00000065037	Rn7sk	0.371091	-1.43016	down	7.1568	2.83931	chr9:78175303-78175633:-	Psoriasis susceptibility locus 2. SPR1 is psoriasis susceptibility locus 2 protein family.
ENSMUSG00000081137	BC022960	0.370502	-1.43245	down	2.39437	1.25965	chrX:169368189-169370003:+	Protein of unknown function (DUF1777). This is a family of eukaryotic proteins of unknown function. Some of the proteins in this family are putative nucleic acid binding proteins.
ENSMUSG00000005949	Ctns	0.370386	-1.4329	down	1.9845	0.988776	chr11:73183596-73199042:-	PQ loop repeat. Members of this family are all membrane bound proteins possessing a pair of repeats each spanning two transmembrane helices connected by a loop. The PQ motif found on loop 2 is critical for the localisation of cystinosin to lysosomes. However, the PQ motif appears not to be a general lysosome-targeting motif. It is thought likely to possess a more general function. Most probably t…
ENSMUSG00000029456	Acad10	0.369554	-1.43614	down	1.86662	0.900426	chr5:121621026-121660514:-	Phosphotransferase enzyme family. This family consists of bacterial antibiotic resistance proteins, which confer resistance to various aminoglycosides they include: aminoglycoside 3'-phosphotransferase or kanamycin kinase / neomycin-kanamycin phosphotransferase and streptomycin 3''-kinase or streptomycin 3''-phosphotransferase. The aminoglycoside phosphotransferases inactivate aminoglycoside anti…
ENSMUSG00000055897	Ppp4r1l-ps	0.368699	-1.43948	down	1.83691	0.877283	chr2:173579320-173659640:-	Microtubule-binding protein MIP-T3. This protein, which interacts with both microtubules and TRAF3 (tumor necrosis factor receptor-associated factor 3), is conserved from worms to humans. The N-terminal region is the microtubule binding domain and is well-conserved; the C-terminal 100 residues, also well-conserved, constitute the coiled-coil region which binds to TRAF3. The central region of the …
ENSMUSG00000018920	Cxcl16	0.367777	-1.4431	down	2.4353	1.2841	chr11:70453983-70459984:-	Malate synthase.
ENSMUSG00000029370	Rassf6	0.367777	-1.4431	down	3.1311	1.64667	chr5:90603076-90640657:-	Ras association (RalGDS/AF-6) domain. RasGTP effectors (in cases of AF6, canoe and RalGDS); putative RasGTP effectors in other cases. Recent evidence (not yet in MEDLINE) shows that some RA domains do NOT bind RasGTP. Predicted structure similar to that determined, and that of the RasGTP-binding domain of Raf kinase.
ENSMUSG00000034265	Zdhhc14	0.367777	-1.4431	down	2.31933	1.21371	chr17:5492600-5753891:+	DHHC palmitoyltransferase. This family includes the well known DHHC zinc binding domain as well as three of the four conserved transmembrane regions found in this family of palmitoyltransferase enzymes.
ENSMUSG00000085218	BB218582	0.367777	-1.4431	down	2.0874	1.06171	chr2:106642914-106650364:-	CRISPR-associated protein (Cas_Csd1). CRISPR loci appear to be mobile elements with a wide host range. This entry represents proteins that tend to be found near CRISPR repeats. The species range, so far, is exclusively bacterial and mesophilic, although CRISPR loci are particularly common among the archaea and thermophilic bacteria. Clusters of short DNA repeats with nonhomologous spacers, which …
ENSMUSG00000084127	Gm13169	0.367777	-1.4431	down	2.7832	1.47674	chr4:146239954-146241633:+	Protein phosphatase 2A regulatory B subunit (B56 family). Protein phosphatase 2A (PP2A) is a major intracellular protein phosphatase that regulates multiple aspects of cell growth and metabolizm. The ability of this widely distributed heterotrimeric enzyme to act on a diverse array of substrates is largely controlled by the nature of its regulatory B subunit. There are multiple families of B subu…
ENSMUSG00000021265	Slc25a29	0.367777	-1.4431	down	1.56555	0.64667	chr12:108825873-108835883:-	Mitochondrial carrier protein.
ENSMUSG00000097258	Gm26767	0.367777	-1.4431	down	1.85547	0.891782	chr9:97068183-97073429:+	Clostridial neurotoxin zinc protease. These toxins are zinc proteases that block neurotransmitter release by proteolytic cleavage of synaptic proteins such as synaptobrevins, syntaxin and SNAP-25.
ENSMUSG00000026200	Glb1l	0.367777	-1.4431	down	1.27563	0.351214	chr1:75198236-75210813:-	Glycosyl hydrolases family 35.
ENSMUSG00000090110	Cmc4	0.367777	-1.4431	down	2.26135	1.17718	chrX:75404846-75416584:-	Domain of unknown function (DUF1903). Members of this family adopt a coiled coil structure, with two antiparallel alpha-helices that are tightly strapped together by two disulfide bridges at each end. The protein sequence shows a cysteine motif, required for the stabilisation of the coiled-coil-like structure. Additional inter-helix hydrophobic contacts impart stability to this scaffold. The prec…
ENSMUSG00000026712	Mrc1	0.367777	-1.4431	down	2.69623	1.43094	chr2:14229392-14332057:+	Lectin C-type domain. This family includes both long and short form C-type
ENSMUSG00000097068	Gm26760	0.367777	-1.4431	down	2.4353	1.2841	chr15:92344359-92378088:+	Alphavirus E1 glycoprotein. E1 forms a heterodimer with E2 pfam00943. The virus spikes are made up of 80 trimers of these heterodimers (sindbis virus).
ENSMUSG00000025389	Mip	0.367777	-1.4431	down	4.8706	2.2841	chr10:128225838-128231812:+	Major intrinsic protein. MIP (Major Intrinsic Protein) family proteins exhibit essentially two distinct types of channel properties: (1) specific water transport by the aquaporins, and (2) small neutral solutes transport, such as glycerol by the glycerol facilitators.
ENSMUSG00000057836	Xlr3a	0.367777	-1.4431	down	74.1027	6.21145	chrX:73086293-73097095:-	Cor1/Xlr/Xmr conserved region. Cor1 is a component of the chromosome core in the meiotic prophase chromosomes. Xlr is a lymphoid cell specific protein. Xlm is abundantly transcribed in testis in a tissue-specific and developmentally regulated manner. The protein is located in the nuclei of spermatocytes, early in the prophase of the first meiotic division, and later becomes concentrated in the XY…
ENSMUSG00000039545	Ppp1r3fos	0.367777	-1.4431	down	1.3916	0.476745	chrX:7573600-7581015:+	Putative phosphatase regulatory subunit. This family consists of several eukaryotic proteins that are thought to be involved in the regulation of glycogen metabolizm. For instance, the mouse PTG protein has been shown to interact with glycogen synthase, phosphorylase kinase, phosphorylase a: these three enzymes have key roles in the regulation of glycogen metabolizm. PTG also binds the catalytic …
ENSMUSG00000084998	Gm16279	0.367777	-1.4431	down	1.0437	0.0617073	chr17:35896946-35912215:+	Ribosomal protein S18.
ENSMUSG00000022262	Dnah5	0.367777	-1.4431	down	4.69665	2.23163	chr15:28203752-28472045:+	Dynein heavy chain and region D6 of dynein motor. This family represents the C-terminal region of dynein heavy chain. The chain also contains ATPase activity and microtubule binding ability and acts as a motor for the movement of organelles and vesicles along microtubules. Dynein is also involved in cilia and flagella movement. The dynein subunit consists of at least two heavy chains and a number…
ENSMUSG00000031373	Car5b	0.367777	-1.4431	down	3.39203	1.76215	chrX:163976822-164027997:-	Eukaryotic-type carbonic anhydrase.
ENSMUSG00000052180	Serpinb6c	0.364926	-1.45432	down	2.7071	1.43675	chr13:33879816-33905708:-	Serpin (serine protease inhibitor). Structure is a multi-domain fold containing a bundle of helices and a beta sandwich.
ENSMUSG00000097616	1110019D14Rik	0.364634	-1.45548	down	1.69151	0.758315	chr6:13871526-14044385:+	Protein of unknown function (DUF3169). Some members in this family of proteins are annotated as membrane proteins however this cannot be confirmed. Currently there is no known function.
ENSMUSG00000052563	D930048N14Rik	0.364634	-1.45548	down	1.49957	0.584548	chr11:51650954-51657681:+	Pilin accessory protein (PilO). This family consists of several enterobacterial PilO proteins. The function of PilO is unknown although it has been suggested that it is a cytoplasmic protein in the absence of other Pil proteins, but PilO protein is translocated to the outer membrane in the presence of other Pil proteins. Alternatively, PilO protein may form a complex with other Pil protein(s). Pi…
ENSMUSG00000020131	Pcsk4	0.36355	-1.45977	down	1.23788	0.307868	chr10:80321283-80329498:-	Subtilase family. Subtilases are a family of serine proteases. They appear to have independently and convergently evolved an Asp/Ser/His catalytic triad, like that found in the trypsin serine proteases (see pfam00089). Structure is an alpha/beta fold containing a 7-stranded parallel beta sheet, order 2314567.
ENSMUSG00000025272	Tro	0.363538	-1.45982	down	2.43011	1.28102	chrX:150645304-150657583:-	MAGE family. The MAGE (melanoma antigen-encoding gene) family are expressed in a wide variety of tumors but not in normal cells, with the exception of the male germ cells, placenta, and, possibly, cells of the developing embryo. The cellular function of this family is unknown. This family also contains the yeast protein, Nse3. The Nse3 protein is part of the Smc5-6 complex. Nse3 has been demonstr…
ENSMUSG00000071531	Gprin2	0.363237	-1.46102	down	2.92236	1.54713	chr14:34194441-34201633:-	G protein-regulated inducer of neurite outgrowth C-terminus. This represents the C-terminus of the G protein-regulated inducer of neurite outgrowth proteins.
ENSMUSG00000020788	Atp2a3	0.363237	-1.46102	down	4.0052	2.00187	chr11:72961169-72993044:+	E1-E2 ATPase.
ENSMUSG00000040828	Catsperd	0.362119	-1.46546	down	1.47858	0.564208	chr17:56628143-56664456:+	Cation channel sperm-associated protein subunit delta. The CATSPER (cation channel of sperm) complex is a tetrameric complex consisting of CATSPER1, CATSPER2, CATSPER3 and CATSPER4, it functions as an alkalinisation-activated calcium channel. This complex requires several auxiliary subunits, including CATSPERD. CATSPERD is essential for the cation channel function and may play a role in channel a…
ENSMUSG00000003283	Hck	0.361797	-1.46675	down	2.63944	1.40023	chr2:153108468-153151441:+	Protein tyrosine kinase.
ENSMUSG00000057054	Inca1	0.361325	-1.46863	down	1.86375	0.898209	chr11:70688361-70700155:-	INCA1. This family of proteins inhibits cyclin-dependent kinase activity.
ENSMUSG00000022548	Apod	0.361325	-1.46863	down	2.3856	1.25435	chr16:31296192-31314808:-	Lipocalin-like domain. Lipocalins are transporters for small hydrophobic molecules, such as lipids, steroid hormones, bilins, and retinoids. The structure is an eight-stranded beta barrel.
ENSMUSG00000097767	Miat	0.361325	-1.46863	down	1.8389	0.878843	chr5:112213228-112229395:-	Retinal protein. This family of proteins is found in the photoreceptor cells of the retina. Mutations of the gene encoding this protein have been associated with retinal disorders such as retinitis pigmentosa and late-onset progressive retinal atrophy. The function of this family of proteins is unknown, but it is likely to be important in the development and function of the retina.
ENSMUSG00000009670	Tex11	0.360272	-1.47284	down	14.3219	3.84015	chrX:100838648-101059667:-	Meiosis protein SPO22/ZIP4 like. SPO22/ZIP4 in yeast is a meiosis specific protein involved in sporulation. It has been shown to regulate crossover distribution by promoting synaptonemal complex formation.
ENSMUSG00000062064	Slc2a7	0.360272	-1.47284	down	1.68152	0.749763	chr4:150148972-150168482:+	Sugar (and other) transporter.
ENSMUSG00000022875	Kng1	0.360272	-1.47284	down	2.26135	1.17718	chr16:23057865-23082068:+	Cystatin domain. Very diverse family. Attempts to define separate sub-families failed. Typically, either the N-terminal or C-terminal end is very divergent. But splitting into two domains would make very short families. pfam00666 are related to this family but have not been included.
ENSMUSG00000030263	Lrmp	0.360115	-1.47347	down	2.57594	1.3651	chr6:145115653-145174934:+	MRVI1 protein. This family consists of mammalian MRVI1 proteins which are related to the lymphoid-restricted membrane protein (JAW1) and the IP3 receptor associated cGMP kinase substrates A and B (IRAGA and IRAGB). The function of MRVI1 is unknown although mutations in the Mrvi1 gene induces myeloid leukaemia by altering the expression of a gene important for myeloid cell growth and/or differenti…
ENSMUSG00000078816	Prkcg	0.35984	-1.47457	down	3.78597	1.92066	chr7:3289179-3331099:+	Protein kinase domain.
ENSMUSG00000030310	Slc6a1	0.359604	-1.47552	down	4.93386	2.30272	chr6:114282635-114317532:+	Sodium:neurotransmitter symporter family.
ENSMUSG00000052534	Pbx1	0.358807	-1.47872	down	1.44379	0.529856	chr1:168119364-168432270:-	PBC domain. The PBC domain is a member of the TALE (three-amino-acid loop extension) superclass of homeodomain proteins.
ENSMUSG00000101939	Gm28438	0.358736	-1.479	down	1.61605	0.692474	chr1:24612775-24613119:-	NADH-ubiquinone/plastoquinone oxidoreductase, chain 3.
ENSMUSG00000044349	Snhg11	0.358457	-1.48013	down	1.26914	0.343851	chr2:158375638-158386145:+	Prominin. The prominins are an emerging family of proteins that among the multispan membrane proteins display a novel topology. Mouse prominin and human prominin (mouse)-like 1 (PROML1) are predicted to contain five membrane spanning domains, with an N-terminal domain exposed to the extracellular space followed by four, alternating small cytoplasmic and large extracellular, loops and a cytoplasmi…
ENSMUSG00000057880	Abat	0.358347	-1.48057	down	1.86767	0.901243	chr16:8513429-8621568:+	Aminotransferase class-III.
ENSMUSG00000104090	Gm34267	0.358048	-1.48178	down	2.40505	1.26607	chr10:22056284-22058630:-	Urb2/Npa2 family. This family includes the Urb2 protein from yeast that are involved in ribosome biogenesis.
ENSMUSG00000014602	Kif1a	0.357894	-1.4824	down	2.23708	1.16162	chr1:93015464-93101951:-	Kinesin motor domain.
ENSMUSG00000040650	Cyp2b23	0.356632	-1.48749	down	3.39203	1.76215	chr7:26665227-26686437:-	Cytochrome P450. Cytochrome P450s are haem-thiolate proteins involved in the oxidative degradation of various compounds. They are particularly well known for their role in the degradation of environmental toxins and mutagens. They can be divided into 4 classes, according to the method by which electrons from NAD(P)H are delivered to the catalytic site. Sequence conservation is relatively low with…
ENSMUSG00000081296	Gm12203	0.356632	-1.48749	down	1.0437	0.0617073	chr11:51175225-51175822:-	POM121 family.
ENSMUSG00000037994	Slc9b2	0.356632	-1.48749	down	2.47879	1.30963	chr3:135307700-135345387:+	Sodium/hydrogen exchanger family. Na/H antiporters are key transporters in maintaining the pH of actively metabolizing cells. The molecular mechanisms of antiport are unclear. These antiporters contain 10-12 transmembrane regions (M) at the amino-terminus and a large cytoplasmic region at the carboxyl terminus. The transmembrane regions M3-M12 share identity with other members of the family. The …
ENSMUSG00000037613	Tnfrsf23	0.356632	-1.48749	down	1.30463	0.383635	chr7:143665809-143685872:-	TNFR/NGFR cysteine-rich region.
ENSMUSG00000087236	Gm1305	0.356632	-1.48749	down	3.00064	1.58527	chr1:179695297-179745185:-	Kinesin motor domain.
ENSMUSG00000051527	Usp29	0.356632	-1.48749	down	3.26156	1.70556	chr7:6730583-6967216:+	L1 transposable element.
ENSMUSG00000034145	Tmem63c	0.356632	-1.48749	down	3.52249	1.81659	chr12:87021340-87090043:+	Domain of unknown function DUF221. This family consists of hypothetical transmembrane proteins none of which have any function, the aligned region is at 538 residues at maximum length.
ENSMUSG00000047180	Neurl3	0.356632	-1.48749	down	3.1311	1.64667	chr1:36264597-36274679:-	Neuralized. This family contains a conserved region approximately 60 residues long within eukaryotic neuralized and neuralized-like proteins. Neuralized belongs to a group of ubiquitin ligases and is required in a subset of Notch pathway-mediated cell fate decisions during development of the Drosophila nervous system. Some family members contain multiple copies of this region.
ENSMUSG00000074733	Zfp950	0.356632	-1.48749	down	1.43509	0.521139	chr19:61053840-61140840:-	KRAB box. The KRAB domain (or Kruppel-associated box) is present in about a third of zinc finger proteins containing C2H2 fingers. The KRAB domain is found to be involved in protein-protein interactions. The KRAB domain is generally encoded by two exons. The regions coded by the two exons are known as KRAB-A and KRAB-B. The A box plays an important role in repression by binding to corepressors, w…
ENSMUSG00000041515	Irf8	0.356632	-1.48749	down	4.21829	2.07666	chr8:120736358-120756694:+	Interferon-regulatory factor 3. This is the interferon-regulatory factor 3 chain of the hetero-dimeric structure which also contains the shorter chain CREB-binding protein. These two subunits make up the DRAF1 (double-stranded RNA-activated factor 1). Viral dsRNA produced during viral transcription or replication leads to the activation of DRAF1. The DNA-binding specificity of DRAF1 correlates wi…
ENSMUSG00000024678	Ms4a4d	0.356632	-1.48749	down	2.87018	1.52114	chr19:11536801-11558467:+	CD20-like family. This family includes the CD20 protein and the beta subunit of the high affinity receptor for IgE Fc. The high affinity receptor for IgE is a tetrameric structure consisting of a single IgE-binding alpha subunit, a single beta subunit, and two disulfide-linked gamma subunits. The alpha subunit of Fc epsilon RI and most Fc receptors are homologous members of the Ig superfamily. By…
ENSMUSG00000048978	Nrsn1	0.356632	-1.48749	down	2.31354	1.2101	chr13:25252040-25270502:-	Neurensin. The neurensin family includes the neuronal membrane proteins neurensin-1 and neurensin-2. Neurensin-1 plays a role in neurite extension.
ENSMUSG00000060586	H2-Eb1	0.355095	-1.49372	down	3.5784	1.83931	chr17:34305877-34316199:+	Class II histocompatibility antigen, beta domain.
ENSMUSG00000034687	Fras1	0.354385	-1.49661	down	3.95635	1.98417	chr5:96373955-96784728:+	Giardia variant-specific surface protein.
ENSMUSG00000007035	Msh5	0.354156	-1.49754	down	1.84655	0.88483	chr17:35028605-35046745:-	MutS domain V. This domain is found in proteins of the MutS family (DNA mismatch repair proteins) and is found associated with pfam01624, pfam05188, pfam05192 and pfam05190. The mutS family of proteins is named after the Salmonella typhimurium MutS protein involved in mismatch repair; other members of the family included the eukaryotic MSH 1,2,3, 4,5 and 6 proteins. These have various roles in DN…
ENSMUSG00000027452	Acss1	0.353919	-1.49851	down	2.60296	1.38015	chr2:150618105-150668500:-	AMP-binding enzyme.
ENSMUSG00000051811	Cox6b2	0.353709	-1.49936	down	2.50251	1.32337	chr7:4751792-4753094:-	Cytochrome oxidase c subunit VIb. Cytochrome c oxidase, a 13 sub-unit complex, EC:1.9.3.1 is the terminal oxidase in the mitochondrial electron transport chain. This family is composed of the potentially heme-binding subunit IVb of the oxidase.
ENSMUSG00000023912	Slc25a27	0.353066	-1.50199	down	1.08236	0.114175	chr17:43641900-43667015:-	Mitochondrial carrier protein.
ENSMUSG00000056598	Lrrc48	0.353066	-1.50199	down	1.15967	0.21371	chr11:60353329-60394341:+	Leucine-rich repeat.
ENSMUSG00000067916	Gm13139	0.352372	-1.50483	down	1.91773	0.939403	chr4:147132038-147180579:+	KRAB box. The KRAB domain (or Kruppel-associated box) is present in about a third of zinc finger proteins containing C2H2 fingers. The KRAB domain is found to be involved in protein-protein interactions. The KRAB domain is generally encoded by two exons. The regions coded by the two exons are known as KRAB-A and KRAB-B. The A box plays an important role in repression by binding to corepressors, w…
ENSMUSG00000075304	Sp5	0.35206	-1.50611	down	3.5784	1.83931	chr2:70474923-70477729:+	Zinc-finger double domain.
ENSMUSG00000031104	Rab33a	0.35206	-1.50611	down	1.11825	0.161243	chrX:48519285-48530232:+	Ras family. Includes sub-families Ras, Rab, Rac, Ral, Ran, Rap Ypt1 and more. Shares P-loop motif with GTP_EFTU, arf and myosin_head. See pfam00009 pfam00025, pfam00063. As regards Rab GTPases, these are important regulators of vesicle formation, motility and fusion. They share a fold in common with all Ras GTPases: this is a six-stranded beta-sheet surrounded by five alpha-helices.
ENSMUSG00000038756	Ttll6	0.351586	-1.50805	down	6.75659	2.75629	chr11:96133786-96165451:+	Tubulin-tyrosine ligase family. Tubulins and microtubules are subjected to several post-translational modifications of which the reversible detyrosination/tyrosination of the carboxy-terminal end of most alpha-tubulins has been extensively analysed. This modification cycle involves a specific carboxypeptidase and the activity of the tubulin-tyrosine ligase (TTL). The true physiological function o…
ENSMUSG00000081805	Gm14335	0.350264	-1.51349	down	1.0437	0.0617073	chr6:115638250-115639059:-	Transcription initiation factor IID, 31kD subunit. This family represents the N-terminus of the 31kD subunit (42kD in drosophila) of transcription initiation factor IID (TAFII31). TAFII31 binds to p53, and is an essential requirement for p53 mediated transcription activation.
ENSMUSG00000093985	Gm10406	0.350264	-1.51349	down	1.53076	0.614248	chr14:7006115-7027449:-	Takusan. This domain is named takusan, which is a Japanese word meaning 'many'. Members of this family regulate synaptic activity.
ENSMUSG00000012819	Cdh23	0.350264	-1.51349	down	5.63598	2.49467	chr10:60302748-60696490:-	Cadherin domain.
ENSMUSG00000032271	Nnmt	0.350264	-1.51349	down	5.42724	2.44022	chr9:48591877-48605153:-	NNMT/PNMT/TEMT family.
ENSMUSG00000031626	Sorbs2	0.350264	-1.51349	down	4.59228	2.19921	chr8:45507788-45827906:+	Sorbin homologous domain.
ENSMUSG00000053007	Creb5	0.350264	-1.51349	down	1.87866	0.909704	chr6:53287270-53700376:+	bZIP transcription factor. The Pfam entry includes the basic region and the leucine zipper region.
ENSMUSG00000040866	Rsph6a	0.350264	-1.51349	down	2.50488	1.32474	chr7:19054690-19074447:+	Radial spokehead-like protein. This family includes the radial spoke head proteins RSP4 and RSP6 from Chlamydomonas reinhardtii, and several eukaryotic homologues, including mammalian RSHL1, the protein product of a familial ciliary dyskinesia candidate gene.
ENSMUSG00000085622	3110056K07Rik	0.350264	-1.51349	down	1.77429	0.827242	chr12:70991615-71015832:-	Uncharacterized protein family (UPF0104). This family of proteins are integral membrane proteins. These proteins are uncharacterized but contain a conserved PG motif. Some members of this family are annotated as dolichol-P-glucose synthetase and contain a pfam00535 domain.
ENSMUSG00000020930	Ccdc103	0.348707	-1.51991	down	1.89171	0.919688	chr11:102881204-102885216:+	Potential Monad-binding region of RPAP3. This domain is found at the C-terminus of RNA-polymerase II-associated proteins. These proteins bind to Monad and are involved in regulating apoptosis. They contain TPR-repeats towards the N_terminus.
ENSMUSG00000041329	Atp1b2	0.348547	-1.52057	down	1.96504	0.974555	chr11:69599736-69605942:-	Sodium / potassium ATPase beta chain.
ENSMUSG00000028950	Tas1r1	0.348004	-1.52282	down	2.27716	1.18724	chr4:152027914-152038568:-	7 transmembrane sweet-taste receptor of 3 GCPR. This is a domain of seven transmembrane regions that forms the C-terminus of some subclass 3 G-coupled-protein receptors. It is often associated with a downstream cysteine-rich linker domain, NCD3G pfam07562, which is the human sweet-taste receptor, and the N-terminal domain, ANF_receptor pfam01094. The seven TM regions assemble in such a way as to …
ENSMUSG00000028940	Hes2	0.347345	-1.52556	down	1.41206	0.497806	chr4:152158867-152162469:+	Helix-loop-helix DNA-binding domain.
ENSMUSG00000026950	Neb	0.347345	-1.52556	down	2.48646	1.31409	chr2:52136647-52338798:-	Nebulin repeat.
ENSMUSG00000073627	C130036L24Rik	0.346143	-1.53056	down	2.00043	1.00031	chr1:86359574-86373791:+	Predicted permease YjgP/YjgQ family. Members of this family are predicted integral membrane proteins of unknown function. They are about 350 amino acids long and contain about 6 transmembrane regions. They are predicted to be permeases although there is no verification of this.
ENSMUSG00000078898	Gm4723	0.346143	-1.53056	down	1.3916	0.476745	chr2:175372436-175384201:+	KRAB box. The KRAB domain (or Kruppel-associated box) is present in about a third of zinc finger proteins containing C2H2 fingers. The KRAB domain is found to be involved in protein-protein interactions. The KRAB domain is generally encoded by two exons. The regions coded by the two exons are known as KRAB-A and KRAB-B. The A box plays an important role in repression by binding to corepressors, w…
ENSMUSG00000031220	Awat2	0.346143	-1.53056	down	3.65295	1.86906	chrX:100402221-100442717:-	Diacylglycerol acyltransferase. The terminal step of triacylglycerol (TAG) formation is catalysed by the enzyme diacylglycerol acyltransferase (DAGAT).
ENSMUSG00000044254	Pcsk9	0.345571	-1.53295	down	4.27035	2.09435	chr4:106442329-106464329:-	Subtilase family. Subtilases are a family of serine proteases. They appear to have independently and convergently evolved an Asp/Ser/His catalytic triad, like that found in the trypsin serine proteases (see pfam00089). Structure is an alpha/beta fold containing a 7-stranded parallel beta sheet, order 2314567.
ENSMUSG00000029279	Brdt	0.344584	-1.53707	down	6.10163	2.6092	chr5:107331159-107387058:+	Bromodomain. Bromodomains are 110 amino acid long domains, that are found in many chromatin associated proteins. Bromodomains can interact specifically with acetylated lysine.
ENSMUSG00000097033	Gm26819	0.344584	-1.53707	down	1.28455	0.361268	chr13:69809914-69816094:-	Transcription factor subunit Med10 of Mediator complex. Med10 is one of the protein subunits of the Mediator complex, tethered to Rgr1 protein. The Mediator complex is required for the transcription of most RNA polymerase II (Pol II)-transcribed genes. Med10 specifically mediates basal-level HIS4 transcription via Gcn4, and, additionally, there is a putative requirement for Med10 in Bas2-mediated…
ENSMUSG00000107962	RP23-83P5.5	0.343617	-1.54113	down	1.21765	0.2841	chr6:49254851-49256462:+	RadC-like JAB domain. A family of proteins present widely across the bacteria. This family was named initially with reference to the Escherichia coli radC102 mutation which suggested that RadC was involved in repair of DNA lesions. However the relevant mutation has subsequently been shown to be in recG, where radC is in fact an allele of recG. In addition, a personal communication from Claverys, …
ENSMUSG00000102305	Gm38192	0.343259	-1.54263	down	1.1928	0.254352	chr9:73024293-73026139:+	.
ENSMUSG00000024339	Tap2	0.343259	-1.54263	down	3.20565	1.68062	chr17:34203527-34216321:+	ABC transporter transmembrane region. This family represents a unit of six transmembrane helices. Many members of the ABC transporter family (pfam00005) have two such regions.
ENSMUSG00000053263	Gm12592	0.343259	-1.54263	down	1.7892	0.839315	chr11:3305426-3331178:-	C2H2-type zinc finger. This family contains a number of divergent C2H2 type zinc fingers.
ENSMUSG00000087178	A230056P14Rik	0.343259	-1.54263	down	1.9383	0.954792	chr7:55962531-55980868:+	Magnesium transporter NIPA. NIPA (nonimprinted in Prader-Willi/Angelman syndrome) is a family of integral membrane proteins which function as magnesium transporters.
ENSMUSG00000097327	E030030I06Rik	0.343259	-1.54263	down	1.9383	0.954792	chr10:22113050-22149270:-	Olfactory receptor. The members of this family are transmembrane olfactory receptors.
ENSMUSG00000020256	Aldh1l2	0.342958	-1.5439	down	2.32544	1.2175	chr10:83487450-83534140:-	Aldehyde dehydrogenase family. This family of dehydrogenases act on aldehyde substrates. Members use NADP as a cofactor. The family includes the following members: The prototypical members are the aldehyde dehydrogenases EC:1.2.1.3. Succinate-semialdehyde dehydrogenase EC:1.2.1.16. Lactaldehyde dehydrogenase EC:1.2.1.22. Benzaldehyde dehydrogenase EC:1.2.1.28. Methylmalonate-semialdehyde dehydrog…
ENSMUSG00000021268	Meg3	0.342514	-1.54576	down	1.988	0.991318	chr12:109541001-109571726:+	Serpentine type 7TM GPCR receptor class ab chemoreceptor. Chemoreception is mediated in Caenorhabditis elegans by members of the seven-transmembrane G-protein-coupled receptor class (7TM GPCRs) of proteins which are of the serpentine type. Srab is part of the Sra superfamily of chemoreceptors. Chemoperception is one of the central senses of soil nematodes like C. elegans which are otherwise 'blin…
ENSMUSG00000006143	Upk3bl	0.34248	-1.54591	down	2.46693	1.30272	chr5:136054492-136064326:+	Totivirus coat protein.
ENSMUSG00000078640	Gm11627	0.342118	-1.54743	down	2.64404	1.40274	chr11:102576398-102579461:-	Domain of unknown function (DUF4643). This family of proteins is found in eukaryotes. Proteins in this family are typically between 254 and 462 amino acids in length.
ENSMUSG00000038860	Garnl3	0.341834	-1.54863	down	3.39203	1.76215	chr2:32986224-33131654:-	Rap/ran-GAP.
ENSMUSG00000055653	Gpc3	0.341181	-1.55139	down	2.59962	1.3783	chrX:52272426-52613950:-	Glypican.
ENSMUSG00000027861	Casq2	0.341127	-1.55162	down	3.65295	1.86906	chr3:102086415-102146514:+	Calsequestrin.
ENSMUSG00000021186	Fbln5	0.341127	-1.55162	down	2.47879	1.30963	chr12:101746565-101819055:-	Coagulation Factor Xa inhibitory site. This short domain on coagulation enzyme factor Xa is found to be the target for a potent inhibitor of coagulation, TAK-442.
ENSMUSG00000097537	2610020C07Rik	0.341127	-1.55162	down	1.43509	0.521139	chr16:11203383-11225796:+	Elongation factor Tu C-terminal domain. Elongation factor Tu consists of three structural domains, this is the third domain. This domain adopts a beta barrel structure. This the third domain is involved in binding to both charged tRNA and binding to EF-Ts pfam00889.
ENSMUSG00000035458	Tnni3	0.339487	-1.55857	down	2.26135	1.17718	chr7:4518305-4524229:-	Troponin. Troponin (Tn) contains three subunits, Ca2+ binding (TnC), inhibitory (TnI), and tropomyosin binding (TnT). this Pfam contains members of the TnT subunit. Troponin is a complex of three proteins, Ca2+ binding (TnC), inhibitory (TnI), and tropomyosin binding (TnT). The troponin complex regulates Ca++ induced muscle contraction. This family includes troponin T and troponin I. Troponin I b…
ENSMUSG00000039313	AF529169	0.339487	-1.55857	down	2.0874	1.06171	chr9:89587216-89623125:-	Uncharacterized protein family (UPF0258).
ENSMUSG00000027071	P2rx3	0.339487	-1.55857	down	2.31933	1.21371	chr2:84998583-85037462:-	ATP P2X receptor.
ENSMUSG00000097353	A430046D13Rik	0.339487	-1.55857	down	1.3916	0.476745	chr10:128499364-128504242:+	Protein of unknown function (DUF3571). This family of proteins is functionally uncharacterized. This protein is found in bacteria and eukaryotes. Proteins in this family are typically between 85 to 97 amino acids in length.
ENSMUSG00000020017	Hal	0.338186	-1.56411	down	4.27917	2.09733	chr10:93488768-93519304:+	Aromatic amino acid lyase. This family includes proteins with phenylalanine ammonia-lyase, EC:4.3.1.24, histidine ammonia-lyase, EC:4.3.1.3, and tyrosine aminomutase, EC:5.4.3.6, activities.
ENSMUSG00000086646	Platr20	0.338186	-1.56411	down	2.26135	1.17718	chr11:51189833-51220418:-	RasGEF domain. Guanine nucleotide exchange factor for Ras-like small GTPases.
ENSMUSG00000075334	Rprm	0.338186	-1.56411	down	2.81799	1.49467	chr2:54084093-54085552:-	Putative peptidase family. This family of putative peptidases are closely related to the M35 family pfam02102. In this family the metal binding HEXXH motif is replaced with HRXXH. The exact function of these proteins is unknown. Members of this family are found to be fungal allergens.
ENSMUSG00000041544	Ptchd2	0.338186	-1.56411	down	3.96606	1.98771	chr4:148240264-148287965:-	AcrB/AcrD/AcrF family. Members of this family are integral membrane proteins. Some are involved in drug resistance. AcrB cooperates with a membrane fusion protein, AcrA, and an outer membrane channel TolC. The structure shows the AcrB forms a homotrimer.
ENSMUSG00000027221	Chst1	0.33781	-1.56572	down	2.52508	1.33633	chr2:92599707-92615250:+	Sulfotransferase domain.
ENSMUSG00000031825	Crispld2	0.337129	-1.56863	down	9.10866	3.18724	chr8:119992438-120052793:+	LCCL domain.
ENSMUSG00000031538	Plat	0.335516	-1.57555	down	2.24797	1.16862	chr8:22757744-22782847:+	Trypsin.
ENSMUSG00000038155	Gstp2	0.335295	-1.5765	down	6.10565	2.61014	chr19:4040285-4042236:-	Glutathione S-transferase, C-terminal domain. GST conjugates reduced glutathione to a variety of targets including S-crystallin from squid, the eukaryotic elongation factor 1-gamma, the HSP26 family of stress-related proteins and auxin-regulated proteins in plants. Stringent starvation proteins in Escherichia coli are also included in the alignment but are not known to have GST activity. The glut…
ENSMUSG00000039958	Mettl20	0.335235	-1.57676	down	2.05409	1.0385	chr6:149139849-149151171:+	Ribosomal protein L11 methyltransferase (PrmA). This family consists of several Ribosomal protein L11 methyltransferase (EC:2.1.1.-) sequences.
ENSMUSG00000035849	Krt222	0.334887	-1.57826	down	1.86375	0.898209	chr11:99232761-99244085:-	Intermediate filament protein.
ENSMUSG00000026304	Rab17	0.334343	-1.5806	down	3.1311	1.64667	chr1:90958133-90969661:-	Ras family. Includes sub-families Ras, Rab, Rac, Ral, Ran, Rap Ypt1 and more. Shares P-loop motif with GTP_EFTU, arf and myosin_head. See pfam00009 pfam00025, pfam00063. As regards Rab GTPases, these are important regulators of vesicle formation, motility and fusion. They share a fold in common with all Ras GTPases: this is a six-stranded beta-sheet surrounded by five alpha-helices.
ENSMUSG00000033510	Otud7a	0.334343	-1.5806	down	2.22656	1.15482	chr7:63444751-63759028:+	OTU-like cysteine protease. This family is comprised of a group of predicted cysteine proteases, homologous to the Ovarian tumor (OTU) gene in Drosophila. Members include proteins from eukaryotes, viruses and pathogenic bacterium. The conserved cysteine and histidine, and possibly the aspartate, represent the catalytic residues in this putative group of proteases.
ENSMUSG00000022658	Tagln3	0.333869	-1.58265	down	2.56576	1.35939	chr16:45711230-45724608:-	Calponin homology (CH) domain. The CH domain is found in both cytoskeletal proteins and signal transduction proteins. The CH domain is involved in actin binding in some members of the family. However in calponins there is evidence that the CH domain is not involved in its actin binding activity. Most member proteins have from two to four copies of the CH domain, however some proteins such as calp…
ENSMUSG00000031736	Crnde	0.333451	-1.58445	down	1.16649	0.222172	chr8:92326038-92356120:-	Herpesvirus processing and transport protein. The members of this family are associate with capsid intermediates during packaging of the virus.
ENSMUSG00000054128	H2-T3	0.333451	-1.58445	down	3.19249	1.67468	chr17:36185572-36190287:-	Class I Histocompatibility antigen, domains alpha 1 and 2.
ENSMUSG00000044313	Mab21l3	0.333081	-1.58605	down	2.26135	1.17718	chr3:101813076-101848959:-	Mab-21 protein. This family contains Mab-21 and Mab-21 like proteins. In C. elegans these proteins are required for several aspects of embryonic development.
ENSMUSG00000062157	Ifnlr1	0.332751	-1.58749	down	3.79028	1.9223	chr4:135686287-135708181:+	Tissue factor. This family is found in metazoa, and is very similar to the fibronectin type III domain. The family is found in cytokine receptors, interleukin and interferon receptors and coagulation factor III proteins. It occurs multiple times, as does fn3, family pfam00041.
ENSMUSG00000089901	Gm8113	0.332186	-1.58994	down	1.8886	0.917317	chr14:43925390-43933411:+	Protein of unknown function (DUF3816). This family of proteins is functionally uncharacterized but are likely to be membrane transporters. This family of proteins is found in bacteria and archaea. Proteins in this family are typically between 177 and 208 amino acids in length. A subset of this family is associated with the TM1506 proteins. In this context, transport through the channel is predict…
ENSMUSG00000037997	Parp11	0.331792	-1.59165	down	2.85483	1.5134	chr6:127446840-127494261:+	Poly(ADP-ribose) polymerase catalytic domain. Poly(ADP-ribose) polymerase catalyses the covalent attachment of ADP-ribose units from NAD+ to itself and to a limited number of other DNA binding proteins, which decreases their affinity for DNA. Poly(ADP-ribose) polymerase is a regulatory component induced by DNA damage. The carboxyl-terminal region is the most highly conserved region of the protein…
ENSMUSG00000006457	Actn3	0.331422	-1.59326	down	2.03948	1.0282	chr19:4861223-4877909:-	Calponin homology (CH) domain. The CH domain is found in both cytoskeletal proteins and signal transduction proteins. The CH domain is involved in actin binding in some members of the family. However in calponins there is evidence that the CH domain is not involved in its actin binding activity. Most member proteins have from two to four copies of the CH domain, however some proteins such as calp…
ENSMUSG00000022429	Dmc1	0.329085	-1.60347	down	2.60408	1.38078	chr15:79561500-79605084:-	Rad51. Rad51 is a DNA repair and recombination protein and is a homologue of the bacterial ATPase RecA protein.
ENSMUSG00000086320	Gm12840	0.326913	-1.61302	down	2.6838	1.42428	chr4:117700188-117700923:+	Sema domain. The Sema domain occurs in semaphorins, which are a large family of secreted and transmembrane proteins, some of which function as repellent signals during axon guidance. Sema domains also occur in the hepatocyte growth factor receptor and human plexin A-3.
ENSMUSG00000100201	Gm29093	0.326913	-1.61302	down	2.37205	1.24613	chr10:80587965-80589790:-	Tenuivirus PVC2 protein. This family consists of several Tenuivirus PVC2 proteins from Rice grassy stunt virus, Maize stripe virus and Rice hoja blanca virus. The function of this family is unknown.
ENSMUSG00000074829	2010315B03Rik	0.326913	-1.61302	down	1.66992	0.739779	chr9:124291804-124312696:-	KRAB box. The KRAB domain (or Kruppel-associated box) is present in about a third of zinc finger proteins containing C2H2 fingers. The KRAB domain is found to be involved in protein-protein interactions. The KRAB domain is generally encoded by two exons. The regions coded by the two exons are known as KRAB-A and KRAB-B. The A box plays an important role in repression by binding to corepressors, w…
ENSMUSG00000079450	Cldn34c1	0.326913	-1.61302	down	1.0437	0.0617073	chrX:123103495-123188795:+	Protein of unknown function (DUF1725). This family include many eukaryotic and one bacterial sequence. Many of its members are annotated as being putative L1 retrotransposons or LINE-1 reverse transcriptase homologs. The region in question is found repeated in some family members.
ENSMUSG00000026544	Dusp23	0.326913	-1.61302	down	1.13068	0.177185	chr1:172630764-172632962:-	Inositol hexakisphosphate. Inositol hexakisphosphate, often called phytate, is found in abundance in seeds and acting as an inorganic phosphate reservoir. Phytases are phosphatases that hydrolyze phytate to less-phosphorylated myo-inositol derivatives and inorganic phosphate. The active-site sequence (HCXXGXGR) of the phytase identified from the gut micro-organism Selenomonas ruminantium forms a …
ENSMUSG00000074340	Ovgp1	0.326913	-1.61302	down	1.56555	0.64667	chr3:105973711-105987423:+	Glycosyl hydrolases family 18.
ENSMUSG00000108681	RP23-64D23.8	0.326913	-1.61302	down	1.25244	0.324742	chr6:71869212-71870005:-	Ribosomal protein L7Ae/L30e/S12e/Gadd45 family. This family includes: Ribosomal L7A from metazoa, Ribosomal L8-A and L8-B from fungi, 30S ribosomal protein HS6 from archaebacteria, 40S ribosomal protein S12 from eukaryotes, Ribosomal protein L30 from eukaryotes and archaebacteria. Gadd45 and MyD118.
ENSMUSG00000087385	AA415398	0.326913	-1.61302	down	2.29614	1.19921	chr4:119530308-119539529:-	Facioscapulohumeral muscular dystrophy candidate 2. This family of proteins is found in eukaryotes. The family is localized close to the D4Z4 repeats on chromosome 4 and 10 that are associated with the autosomal dominant facioscapulohumeral muscular dystrophy (FSHD). FRG2 are transcriptionally upregulated in FSHD myoblast cultures suggesting involvement in the pathogenesis of FSHD.
ENSMUSG00000016128	Stard13	0.326913	-1.61302	down	2.7335	1.45075	chr5:151037510-151233836:-	RhoGAP domain. GTPase activator proteins towards Rho/Rac/Cdc42-like small GTPases.
ENSMUSG00000025997	Ikzf2	0.326913	-1.61302	down	2.60925	1.38364	chr1:69531214-69687245:-	Zinc-finger double domain.
ENSMUSG00000087364	Gm13398	0.326913	-1.61302	down	3.39203	1.76215	chr2:27037285-27040853:+	Atrophin-1 family. Atrophin-1 is the protein product of the dentatorubral-pallidoluysian atrophy (DRPLA) gene. DRPLA OMIM:125370 is a progressive neurodegenerative disorder. It is caused by the expansion of a CAG repeat in the DRPLA gene on chromosome 12p. This results in an extended polyglutamine region in atrophin-1, that is thought to confer toxicity to the protein, possibly through altering i…
ENSMUSG00000056004	9330182L06Rik	0.326913	-1.61302	down	2.0874	1.06171	chr5:9266118-9481825:+	Nine Cysteines Domain of family 3 GPCR. This conserved sequence contains several highly-conserved Cys residues that are predicted to form disulphide bridges. It is predicted to lie outside the cell membrane, tethered to the pfam00003 in several receptor proteins.
ENSMUSG00000031340	Gabre	0.326913	-1.61302	down	1.56555	0.64667	chrX:72255999-72274803:-	Neurotransmitter-gated ion-channel ligand binding domain. This family is the extracellular ligand binding domain of these ion channels. This domain forms a pentameric arrangement in the known structure.
ENSMUSG00000024727	Trpm6	0.326913	-1.61302	down	3.54858	1.82724	chr19:18749983-18892510:+	Alpha-kinase family. This family is a novel family of eukaryotic protein kinase catalytic domains, which have no detectable similarity to conventional kinases. The family contains myosin heavy chain kinases and Elongation Factor-2 kinase and a bifunctional ion channel. This family is known as the alpha-kinase family. The structure of the kinase domain revealed unexpected similarity to eukaryotic …
ENSMUSG00000017204	Gsdma	0.326913	-1.61302	down	3.32086	1.73156	chr11:98664351-98677708:+	Gasdermin family. The precise function of this protein is unknown. A deletion/insertion mutation is associated with an autosomal dominant non-syndromic hearing impairment form. In addition, this protein has also been found to contribute to acquired etoposide resistance in melanoma cells. This family also includes the gasdermin protein
ENSMUSG00000103983	Gm20045	0.326913	-1.61302	down	1.25244	0.324742	chr1:171320601-171326177:-	Integrase DNA binding domain. Integrase mediates integration of a DNA copy of the viral genome into the host chromosome. Integrase is composed of three domains. The amino-terminal domain is a zinc binding domain. The central domain is the catalytic domain pfam00665. This domain is the carboxyl terminal domain that is a non-specific DNA binding domain.
ENSMUSG00000075256	Cerkl	0.326913	-1.61302	down	2.2365	1.16124	chr2:79330543-79456785:-	Diacylglycerol kinase catalytic domain. Diacylglycerol (DAG) is a second messenger that acts as a protein kinase C activator. The catalytic domain is assumed from the finding of bacterial homologues. YegS is the Escherichia coli protein in this family whose crystal structure reveals an active site in the inter-domain cleft formed by four conserved sequence motifs, revealing a novel metal-binding …
ENSMUSG00000085175	Gm11423	0.326913	-1.61302	down	1.66992	0.739779	chr11:82779601-82781042:-	Protein of unknown function (DUF1453). This family consists of several hypothetical bacterial proteins of around 150 residues in length. The function of this family is unknown. Members of this family seem to be found exclusively in the Order Bacillales.
ENSMUSG00000031326	Cdx4	0.326913	-1.61302	down	1.91345	0.936176	chrX:103321398-103330592:+	Caudal like protein activation region. This family consists of the amino termini of proteins belonging to the caudal-related homeobox protein family. This region is thought to mediate transcription activation. The level of activation caused by mouse Cdx2 is affected by phosphorylation at serine 60 via the mitogen-activated protein kinase pathway. Caudal family proteins are involved in the transcr…
ENSMUSG00000103857	Gm37249	0.326913	-1.61302	down	1.6401	0.713784	chr9:99307583-99310451:+	Pyridoxal-dependent decarboxylase conserved domain.
ENSMUSG00000040260	Daam2	0.326913	-1.61302	down	4.43573	2.14917	chr17:49456022-49564337:-	Formin Homology 2 Domain.
ENSMUSG00000031870	Pgr	0.326913	-1.61302	down	2.50488	1.32474	chr9:8899833-8968611:+	Progesterone receptor.
ENSMUSG00000043843	Tmem145	0.326913	-1.61302	down	1.32835	0.409631	chr7:25306106-25316195:+	Rhodopsin-like GPCR transmembrane domain. This region of 270 amino acids is the seven transmembrane alpha-helical domains included within five GPCRRHODOPSN4 motifs of a G-protein-coupled-receptor (GPCR) protein, conserved from nematodes to humans. GPCRs are integral membrane receptors whose intracellular actions are mediated by signalling pathways involving G proteins and downstream secondary mes…
ENSMUSG00000047496	Rnf152	0.326913	-1.61302	down	3.35083	1.74452	chr1:105276914-105356710:-	Ring finger domain.
ENSMUSG00000097379	Gm26873	0.326913	-1.61302	down	1.87866	0.909704	chr17:17389943-17395303:-	CST, telomere maintenance, complex subunit CTC1. CTC1 is one of the three components of the CST complex that assists Shelterin to protect the ends of telomeres from attack by DNA-repair mechanisms. Mutations in human CTC1 have been recognized as contributing to cerebroretinal microangiopathy.
ENSMUSG00000085105	Gm12758	0.326913	-1.61302	down	1.30463	0.383635	chr7:34234377-34240207:+	Retinal protein. This family of proteins is found in the photoreceptor cells of the retina. Mutations of the gene encoding this protein have been associated with retinal disorders such as retinitis pigmentosa and late-onset progressive retinal atrophy. The function of this family of proteins is unknown, but it is likely to be important in the development and function of the retina.
ENSMUSG00000047502	Mroh7	0.326913	-1.61302	down	4.3239	2.11233	chr4:106680417-106730925:-	Leucine-rich repeats of kinetochore protein Cenp-F/LEK1. Cenp-F, a centromeric kinetochore, microtubule-binding protein consisting of two 1,600-amino acid-long coils, is essential for the full functioning of the mitotic checkpoint pathway. There are several leucine-rich repeats along the sequence of LEK1 that are considered to be zippers, though they do not appear to be binding DNA directly in th…
ENSMUSG00000019767	Ccdc170	0.326913	-1.61302	down	3.8766	1.95479	chr10:4482502-4562231:+	Myosin tail. The myosin molecule is a multi-subunit complex made up of two heavy chains and four light chains it is a fundamental contractile protein found in all eukaryote cell types. This family consists of the coiled-coil myosin heavy chain tail region. The coiled-coil is composed of the tail from two molecules of myosin. These can then assemble into the macromolecular thick filament. The coil…
ENSMUSG00000090122	Kcne1l	0.326913	-1.61302	down	2.87018	1.52114	chrX:142304752-142306294:-	Cytadhesin P30/P32. This family consists of several Mycoplasma species specific Cytadhesin P32 and P30 proteins. P30 has been found to be membrane associated and localized on the tip organelle. It is thought that it is important in cytadherence and virulence.
ENSMUSG00000028088	Fmo5	0.326913	-1.61302	down	1.66992	0.739779	chr3:97628804-97655282:+	Flavin-binding monooxygenase-like. This family includes FMO proteins, cyclohexanone mono-oxygenase and a number of different mono-oxygenases.
ENSMUSG00000099137	Gm10603	0.326913	-1.61302	down	1.82648	0.869062	chr7:100446737-100474846:-	Quinolinate phosphoribosyl transferase, C-terminal domain. Quinolinate phosphoribosyl transferase (QPRTase) or nicotinate-nucleotide pyrophosphorylase EC:2.4.2.19 is involved in the de novo synthesis of NAD in both prokaryotes and eukaryotes. It catalyses the reaction of quinolinic acid with 5-phosphoribosyl-1-pyrophosphate (PRPP) in the presence of Mg2+ to give rise to nicotinic acid mononucleot…
ENSMUSG00000029605	Oas1b	0.326913	-1.61302	down	2.34833	1.23163	chr5:120812635-120824163:+	2'-5'-oligoadenylate synthetase 1, domain 2, C-terminus. This is the largely alpha-helical, C-terminal half of 2'-5'-oligoadenylate synthetase 1, being described as domain 2 of the enzyme and homologous to a tandem ubiquitin repeat. It carries the region of enzymic activity between 320 and 344 at the extreme C-terminal end. Oligoadenylate synthetases are antiviral enzymes that counteract vial att…
ENSMUSG00000032482	Cspg5	0.326913	-1.61302	down	3.01513	1.59222	chr9:110243783-110262576:+	Chondroitin sulphate attachment domain. This family represents the chondroitin sulphate attachment domain of vertebrate neural transmembrane proteoglycans that contain EGF modules. Evidence has been accumulated to support the idea that neural proteoglycans are involved in various cellular events including mitogenesis, differentiation, axonal outgrowth and synaptogenesis. This domain contains seve…
ENSMUSG00000037892	Pcdh18	0.326913	-1.61302	down	1.56555	0.64667	chr3:49743296-49757325:-	Cadherin domain.
ENSMUSG00000035200	Chrnb4	0.326913	-1.61302	down	3.86169	1.94923	chr9:55028156-55048544:-	Neurotransmitter-gated ion-channel transmembrane region. This family includes the four transmembrane helices that form the ion channel.
ENSMUSG00000090691	Gm3667	0.326913	-1.61302	down	1.82648	0.869062	chr14:6868502-6889962:-	Takusan. This domain is named takusan, which is a Japanese word meaning 'many'. Members of this family regulate synaptic activity.
ENSMUSG00000058385	Hist1h2bg	0.326913	-1.61302	down	1.7395	0.798673	chr13:23571408-23571884:+	Core histone H2A/H2B/H3/H4.
ENSMUSG00000040046	Tph1	0.326913	-1.61302	down	10.9589	3.45402	chr7:46647130-46672537:-	Biopterin-dependent aromatic amino acid hydroxylase. This family includes phenylalanine-4-hydroxylase, the phenylketonuria disease protein.
ENSMUSG00000042249	Adrbk2	0.326913	-1.61302	down	3.01513	1.59222	chr5:112910482-113015791:-	Protein kinase domain.
ENSMUSG00000044734	Serpinb1a	0.326913	-1.61302	down	6.37817	2.67314	chr13:32842092-32851185:-	Serpin (serine protease inhibitor). Structure is a multi-domain fold containing a bundle of helices and a beta sandwich.
ENSMUSG00000033882	Rbm46	0.326913	-1.61302	down	3.26156	1.70556	chr3:82837228-82876483:-	double strand RNA binding domain from DEAD END PROTEIN 1. A C-terminal domain in human dead end protein 1 (DND1_HUMAN) homologous to double strand RNA binding domains (PF00035, PF00333)
ENSMUSG00000030069	Prok2	0.326913	-1.61302	down	5.2185	2.38364	chr6:99711299-99726392:-	Prokineticin. This family consists of several prokineticin proteins and related BM8 sequences. The suprachiasmatic nucleus (SCN) controls the circadian rhythm of physiological and behavioural processes in mammals. It has been shown that prokineticin 2 (PK2), a cysteine-rich secreted protein, functions as an output molecule from the SCN circadian clock. PK2 messenger RNA is rhythmically expressed …
ENSMUSG00000077737	Snord72	0.326913	-1.61302	down	1.0437	0.0617073	chr15:5118404-5118484:+	Protein of unknown function (DUF587). This family consists of the N termini of some human herpesvirus U58 proteins, and some cytomegalovirus UL87 proteins. This region is always found N terminal to the Pfam family UL87 (pfam03043), which has no known function.
ENSMUSG00000105388	Rpl36a-ps2	0.326913	-1.61302	down	2.26135	1.17718	chr3:145879020-145879340:+	Ribosomal protein L44.
ENSMUSG00000042448	Hoxd1	0.326913	-1.61302	down	4.1748	2.06171	chr2:74762980-74765142:+	Homeobox domain.
ENSMUSG00000070304	Scn2b	0.326913	-1.61302	down	6.78405	2.76215	chr9:45117876-45130070:+	Immunoglobulin V-set domain. This domain is found in antibodies as well as neural protein P0 and CTL4 amongst others.
ENSMUSG00000042388	Dlgap3	0.325912	-1.61745	down	2.72228	1.44481	chr4:127169204-127237022:+	Guanylate-kinase-associated protein (GKAP) protein.
ENSMUSG00000040219	Ttc12	0.323435	-1.62845	down	2.69342	1.42944	chr9:49436963-49486225:-	TPR repeat.
ENSMUSG00000068323	Slc4a5	0.322612	-1.63213	down	28.5974	4.83781	chr6:83219828-83304945:+	HCO3- transporter family. This family contains Band 3 anion exchange proteins that exchange CL-/HCO3-. This family also includes cotransporters of Na+/HCO3-.
ENSMUSG00000038797	Zscan2	0.322341	-1.63334	down	1.59886	0.677043	chr7:80860920-80876537:+	SCAN domain. The SCAN domain (named after SRE-ZBP, CTfin51, AW-1 and Number 18 cDNA) is found in several pfam00096 proteins. The domain has been shown to be able to mediate homo- and hetero-oligomerization.
ENSMUSG00000033826	Dnah8	0.322034	-1.63472	down	3.40389	1.76718	chr17:30624354-30875264:+	Dynein heavy chain and region D6 of dynein motor. This family represents the C-terminal region of dynein heavy chain. The chain also contains ATPase activity and microtubule binding ability and acts as a motor for the movement of organelles and vesicles along microtubules. Dynein is also involved in cilia and flagella movement. The dynein subunit consists of at least two heavy chains and a number…
ENSMUSG00000028270	Gbp2	0.321554	-1.63687	down	4.40094	2.13781	chr3:142620602-142638008:+	Guanylate-binding protein, N-terminal domain. Transcription of the anti-viral guanylate-binding protein (GBP) is induced by interferon-gamma during macrophage induction. This family contains GBP1 and GPB2, both GTPases capable of binding GTP, GDP and GMP.
ENSMUSG00000003469	Phyhip	0.321023	-1.63925	down	2.17358	1.12007	chr14:70457476-70468832:+	Segment polarity protein dishevelled (Dsh) C terminal. This domain family is found in eukaryotes, and is typically between 177 and 207 amino acids in length. The family is found in association with pfam00778, pfam02377, pfam00610, pfam00595. The segment polarity gene dishevelled (dsh) is required for pattern formation of the embryonic segments. It is involved in the determination of body organisa…
ENSMUSG00000024186	Rgs11	0.320626	-1.64104	down	1.16649	0.222172	chr17:26202951-26211324:+	Regulator of G protein signaling domain. RGS family members are GTPase-activating proteins for heterotrimeric G-protein alpha-subunits.
ENSMUSG00000020712	Tcam1	0.319806	-1.64473	down	7.51464	2.9097	chr11:106276672-106288745:+	Intercellular adhesion molecule (ICAM), N-terminal domain. ICAMs normally functions to promote intercellular adhesion and signalling. However, The N-terminal domain of the receptor binds to the rhinovirus 'canyon' surrounding the icosahedral 5-fold axes, during the viral attachment process. This family is a family that is part of the Ig superfamily and is therefore related to the family ig (pfam0…
ENSMUSG00000044041	Krt13	0.31931	-1.64697	down	2.31105	1.20855	chr11:100117327-100121566:-	Intermediate filament protein.
ENSMUSG00000097122	Gm26624	0.31874	-1.64955	down	2.0874	1.06171	chr4:147136278-147457019:+	Bestrophin, RFP-TM, chloride channel. Bestrophin is a 68-kDa basolateral plasma membrane protein expressed in retinal pigment epithelial cells (RPE). It is encoded by the VMD2 gene, which is mutated in Best macular dystrophy, a disease characterized by a depressed light peak in the electrooculogram. VMD2 encodes a 585-amino acid protein with an approximate mass of 68 kDa which has been designated…
ENSMUSG00000024620	Pdgfrb	0.318078	-1.65255	down	1.7395	0.798673	chr18:61045150-61085061:+	Protein tyrosine kinase.
ENSMUSG00000018566	Slc2a4	0.317704	-1.65424	down	1.72437	0.786073	chr11:69942539-69948188:-	Sugar (and other) transporter.
ENSMUSG00000032373	Car12	0.317506	-1.65515	down	5.49682	2.4586	chr9:66713686-66766845:+	Eukaryotic-type carbonic anhydrase.
ENSMUSG00000019647	Sema6a	0.317427	-1.6555	down	3.88688	1.95861	chr18:47235598-47368870:-	Sema domain. The Sema domain occurs in semaphorins, which are a large family of secreted and transmembrane proteins, some of which function as repellent signals during axon guidance. Sema domains also occur in the hepatocyte growth factor receptor and human plexin A-3.
ENSMUSG00000028927	Padi2	0.317298	-1.65609	down	3.68142	1.88026	chr4:140906344-140952586:+	Protein-arginine deiminase (PAD). Members of this family are found in mammals. In the presence of calcium ions, PAD enzymes EC:3.5.3.15 catalyse the post-translational modification reaction responsible for the formation of citrulline residues: Protein L-arginine + H2O <=> Protein L-citrulline + NH3. Several types are recognized (and included in the family) on the basis of molecular mass, substrat…
ENSMUSG00000037605	Adgrl3	0.317298	-1.65609	down	2.56181	1.35716	chr5:81020138-81825133:+	Latrophilin Cytoplasmic C-terminal region. This family consists of the cytoplasmic C-terminal region in latrophilin. Latrophilin is a synaptic Ca2+ independent alpha- latrotoxin (LTX) receptor and is a novel member of the secretin family of G-protein coupled receptors that are involved in secretion. Latrophilin mRNA is present only in neuronal tissue. Lactrophillin interacts with G-alpha O.
ENSMUSG00000062170	Fmr1nb	0.317007	-1.65742	down	2.47879	1.30963	chrX:68761839-68804567:+	Phosphoinositide-interacting protein family. The function of this family, PIRT, is not known, however it is predicted to be a multi-pass membrane protein. This family of proteins is thought to have a role in positively regulating TRPV1 channel activity via phosphatidylinositol 4,5-bisphosphate (PIP2). This family of proteins is found in eukaryotes. Proteins in this family are located in the cell …
ENSMUSG00000074968	Ano3	0.316368	-1.66033	down	1.98303	0.987707	chr2:110655201-110950923:-	Calcium-activated chloride channel. The family carries eight putative transmembrane domains, and, although it has no similarity to other known channel proteins, it is clearly a calcium-activated ionic channel. It is expressed in various secretory epithelia, the retina and sensory neurons, and mediates receptor-activated chloride currents in diverse physiological processes.
ENSMUSG00000075225	Ccdc162	0.316368	-1.66033	down	2.71362	1.44022	chr10:41538846-41709300:-	Keratin, high sulfur B2 protein.
ENSMUSG00000062591	Tubb4a	0.31564	-1.66365	down	2.31105	1.20855	chr17:57080066-57087782:-	Tubulin C-terminal domain. This family includes the tubulin alpha, beta and gamma chains. Members of this family are involved in polymer formation. Tubulins are GTPases. FtsZ can polymerize into tubes, sheets, and rings in vitro and is ubiquitous in eubacteria and archaea. Tubulin is the major component of microtubules. (The FtsZ GTPases have been split into their won family).
ENSMUSG00000051457	Spn	0.315238	-1.66549	down	5.48909	2.45657	chr7:127132232-127137823:-	Herpes virus major outer envelope glycoprotein (BLLF1). This family consists of the BLLF1 viral late glycoprotein, also termed gp350/220. It is the most abundantly expressed glycoprotein in the viral envelope of the Herpesviruses and is the major antigen responsible for stimulating the production of neutralizing antibodies in vivo.
ENSMUSG00000026649	Cfap126	0.315238	-1.66549	down	2.31933	1.21371	chr1:171113918-171126967:+	Protein of unknown function DUF137. This family of archaeal proteins has no known function.
ENSMUSG00000094634	Gm3468	0.314577	-1.66852	down	2.14879	1.10353	chr14:6020654-6108665:-	Takusan. This domain is named takusan, which is a Japanese word meaning 'many'. Members of this family regulate synaptic activity.
ENSMUSG00000102861	Gm37637	0.313837	-1.67191	down	1.82648	0.869062	chr9:98590495-98591750:+	Bunyavirus glycoprotein G2. Bunyavirus has three genomic segments: small (S), middle-sized (M), and large (L). The S segment encodes the nucleocapsid and a non-structural protein. The M segment codes for two glycoproteins, G1 and G2, and another non-structural protein (NSm). The L segment codes for an RNA polymerase. This family contains the G2 glycoprotein which interacts with the pfam03557 G1 g…
ENSMUSG00000035513	Ntng2	0.313837	-1.67191	down	6.91451	2.78963	chr2:29194541-29253005:-	Laminin N-terminal (Domain VI).
ENSMUSG00000020434	4921536K21Rik	0.313837	-1.67191	down	1.43509	0.521139	chr11:3886088-3895098:-	Flavivirus non-structural protein NS4B. Flaviviruses encode a single polyprotein. This is cleaved into three structural and seven non-structural proteins. The NS4B protein is small and poorly conserved among the Flaviviruses. NS4B contains multiple hydrophobic potential membrane spanning regions. NS4B may form membrane components of the viral replication complex and could be involved in membrane …
ENSMUSG00000028972	Car6	0.313837	-1.67191	down	10.5675	3.40156	chr4:150187015-150201332:-	Eukaryotic-type carbonic anhydrase.
ENSMUSG00000024399	Ltb	0.313837	-1.67191	down	2.21786	1.14917	chr17:35194439-35196320:+	TNF(tumor Necrosis Factor) family.
ENSMUSG00000047793	Sned1	0.313837	-1.67191	down	4.1748	2.06171	chr1:93235841-93301065:+	Nidogen-like. This is a nidogen-like domain (NIDO) domain and is an extracellular domain found in nidogen and hypothetical proteins of unknown function.
ENSMUSG00000041180	Hectd2	0.313837	-1.67191	down	2.54402	1.34711	chr19:36554639-36621135:+	HECT-domain (ubiquitin-transferase). The name HECT comes from Homologous to the E6-AP Carboxyl Terminus.
ENSMUSG00000072915	Gm12258	0.313002	-1.67576	down	3.61816	1.85526	chr11:58847158-58861956:+	KRAB box. The KRAB domain (or Kruppel-associated box) is present in about a third of zinc finger proteins containing C2H2 fingers. The KRAB domain is found to be involved in protein-protein interactions. The KRAB domain is generally encoded by two exons. The regions coded by the two exons are known as KRAB-A and KRAB-B. The A box plays an important role in repression by binding to corepressors, w…
ENSMUSG00000053693	Mast1	0.312053	-1.68014	down	1.77263	0.825894	chr8:84911903-84937359:-	Domain of unknown function (DUF1908). This domain is found in a set of hypothetical/structural eukaryotic proteins.
ENSMUSG00000033063	Cntnap3	0.312053	-1.68014	down	2.5347	1.34182	chr13:64737591-64903888:-	F5/8 type C domain. This domain is also known as the discoidin (DS) domain family.
ENSMUSG00000025964	Adam23	0.311938	-1.68067	down	1.99948	0.999625	chr1:63445891-63596276:+	Reprolysin (M12B) family zinc metalloprotease. The members of this family are enzymes that cleave peptides. These proteases require zinc for catalysis. Members of this family are also known as adamalysins. Most members of this family are snake venom endopeptidases, but there are also some mammalian proteins such as human ADAM8 and fertilin. Fertilin and closely related proteins appear to not have…
ENSMUSG00000014786	Slc9a5	0.311848	-1.68109	down	1.70925	0.773362	chr8:105348258-105369881:+	Sodium/hydrogen exchanger family. Na/H antiporters are key transporters in maintaining the pH of actively metabolizing cells. The molecular mechanisms of antiport are unclear. These antiporters contain 10-12 transmembrane regions (M) at the amino-terminus and a large cytoplasmic region at the carboxyl terminus. The transmembrane regions M3-M12 share identity with other members of the family. The …
ENSMUSG00000027220	Syt13	0.311796	-1.68133	down	2.58079	1.36781	chr2:92915098-92956058:+	C2 domain.
ENSMUSG00000082286	Pisd-ps1	0.311346	-1.68341	down	1.87866	0.909704	chr11:3125904-3131004:+	Phosphatidylserine decarboxylase. This is a family of phosphatidylserine decarboxylases, EC:4.1.1.65. These enzymes catalyse the reaction: Phosphatidyl-L-serine <=> phosphatidylethanolamine + CO2. Phosphatidylserine decarboxylase plays a central role in the biosynthesis of aminophospholipids by converting phosphatidylserine to phosphatidylethanolamine.
ENSMUSG00000032743	D430042O09Rik	0.310567	-1.68702	down	2.77954	1.47485	chr7:125707888-125874793:+	Domain of unknown function (DUF4457). This family of proteins is found in eukaryotes. It is found repeated several times in the vertebrate KIAA0556 proteins.
ENSMUSG00000107971	RP23-259J8.5	0.309707	-1.69102	down	1.7395	0.798673	chr6:120912900-120914993:-	Voltage-dependent anion channel. This family of transporters has ten alpha helical transmembrane segments. The structure of a bacterial homologue of SLAC1 shows it to have a trimeric arrangement. The pore is composed of five helices with a conserved Phe residue involved in gating. One homologue, Mae1 from the yeast Schizosaccharomyces pombe, functions as a malate uptake transporter; another, Ssu1…
ENSMUSG00000097785	B230217O12Rik	0.309707	-1.69102	down	1.3916	0.476745	chr19:57323385-57360775:-	.
ENSMUSG00000061099	Gapdhs	0.309707	-1.69102	down	2.4353	1.2841	chr7:30729775-30743681:-	Glyceraldehyde 3-phosphate dehydrogenase, C-terminal domain. GAPDH is a tetrameric NAD-binding enzyme involved in glycolysis and glyconeogenesis. C-terminal domain is a mixed alpha/antiparallel beta fold.
ENSMUSG00000037660	Gdf7	0.309707	-1.69102	down	3.65295	1.86906	chr12:8297934-8301954:-	Transforming growth factor beta like domain.
ENSMUSG00000040829	Zmynd15	0.309707	-1.69102	down	4.56619	2.19099	chr11:70459433-70466202:+	MYND finger.
ENSMUSG00000099478	Gm28370	0.309707	-1.69102	down	1.0437	0.0617073	chr12:81492199-81497015:+	L1 transposable element.
ENSMUSG00000024957	Kcnk4	0.309707	-1.69102	down	3.1311	1.64667	chr19:6925710-6934515:-	Ion channel. This family includes the two membrane helix type ion channels found in bacteria.
ENSMUSG00000004885	Crabp2	0.308232	-1.69791	down	2.27716	1.18724	chr3:87948666-87953376:+	Lipocalin / cytosolic fatty-acid binding protein family. Lipocalins are transporters for small hydrophobic molecules, such as lipids, steroid hormones, bilins, and retinoids. The family also encompasses the enzyme prostaglandin D synthase (EC:5.3.99.2). Alignment subsumes both the lipocalin and fatty acid binding protein signatures from PROSITE. This is supported on structural and functional grou…
ENSMUSG00000039542	Ncam1	0.307907	-1.69944	down	3.09245	1.62875	chr9:49502136-49798925:-	Immunoglobulin I-set domain.
ENSMUSG00000019982	Myb	0.307396	-1.70183	down	2.982	1.57628	chr10:21124936-21160905:-	C-myb, C-terminal. Members of this family are predominantly found in the proto-oncogene c-myb and the viral transforming protein myb. Truncation of the domain results in 'activation' of c-myb and subsequent tumorigenesis.
ENSMUSG00000081944	Gm12276	0.306481	-1.70613	down	1.66992	0.739779	chr11:62331421-62331721:+	Quinohemoprotein amine dehydrogenase A, alpha subunit, haem binding. Members of this family are predominantly found in the prokaryotic protein quinohemoprotein amine dehydrogenase. They have a predominantly alpha-helical structure and can be divided into two subdomains, each binding a haem C group via a conserved CXXCH motif.
ENSMUSG00000042002	Foxn4	0.306481	-1.70613	down	7.61901	2.9296	chr5:114254164-114273807:-	Fork head domain.
ENSMUSG00000096775	Gm5796	0.306481	-1.70613	down	2.71362	1.44022	chr14:4023941-4041370:+	Takusan. This domain is named takusan, which is a Japanese word meaning 'many'. Members of this family regulate synaptic activity.
ENSMUSG00000086453	Gm11457	0.306481	-1.70613	down	3.1311	1.64667	chr2:164754242-164769666:-	Tymovirus 45/70Kd protein. Tymoviruses are single stranded RNA viruses. This family includes a protein of unknown function that has been named based on its molecular weight. Tymoviruses such as the ononis yellow mosaic tymovirus encode only three proteins. Of these two are overlapping this protein overlaps a larger ORF that is thought to be the polymerase.
ENSMUSG00000030683	Sez6l2	0.306481	-1.70613	down	1.53076	0.614248	chr7:126950563-126970606:+	CUB domain.
ENSMUSG00000079547	H2-DMb1	0.306481	-1.70613	down	8.24523	3.04356	chr17:34153072-34160230:+	Immunoglobulin C1-set domain.
ENSMUSG00000032327	Stra6	0.306481	-1.70613	down	9.60204	3.26334	chr9:58063788-58153996:+	Retinol binding protein receptor. Proteins in this family function as retinol binding protein receptors.
ENSMUSG00000073633	Fbxo36	0.306481	-1.70613	down	3.27026	1.70941	chr1:84839841-84900487:+	F-box-like. This is an F-box-like family.
ENSMUSG00000002111	Spi1	0.306481	-1.70613	down	6.05346	2.59776	chr2:91082390-91115756:+	Ets-domain.
ENSMUSG00000108394	RP24-333B11.4	0.306481	-1.70613	down	3.75732	1.9097	chr3:90311518-90317015:+	.
ENSMUSG00000027887	Sypl2	0.306481	-1.70613	down	3.54858	1.82724	chr3:108211472-108226648:-	Membrane-associating domain. MARVEL domain-containing proteins are often found in lipid-associating proteins - such as Occludin and MAL family proteins. It may be part of the machinery of membrane apposition events, such as transport vesicle biogenesis.
ENSMUSG00000097335	Gm26563	0.306481	-1.70613	down	3.54858	1.82724	chr11:80017354-80029868:-	Sec-independent protein translocase protein (TatC). The bacterial Tat system has a remarkable ability to transport folded proteins even enzyme complexes across the cytoplasmic membrane. It is structurally and mechanistically similar to the Delta pH-driven thylakoidal protein import pathway. A functional Tat system or Delta pH-dependent pathway requires three integral membrane proteins: TatA/Tha4,…
ENSMUSG00000042678	Myo15	0.306481	-1.70613	down	5.2185	2.38364	chr11:60469339-60528369:+	Myosin head (motor domain).
ENSMUSG00000085581	Gm12786	0.306481	-1.70613	down	3.33984	1.73978	chr4:107017935-107022499:-	RAM signalling pathway protein. SOG2 proteins in Saccharomyces cerevisiae are involved in cell separation and cytokinesis.
ENSMUSG00000067071	Hes6	0.305324	-1.71158	down	2.51173	1.32868	chr1:91411483-91414038:-	Hairy Orange. The Orange domain is found in the Drosophila proteins Hesr-1, Hairy, and Enhancer of Split. The Orange domain is proposed to mediate specific protein-protein interaction between Hairy and Scute.
ENSMUSG00000018924	Alox15	0.305119	-1.71256	down	5.59125	2.48317	chr11:70344152-70352031:-	Lipoxygenase.
ENSMUSG00000048865	Arhgap30	0.303138	-1.72196	down	2.04135	1.02953	chr1:171388954-171410298:+	RhoGAP domain. GTPase activator proteins towards Rho/Rac/Cdc42-like small GTPases.
ENSMUSG00000020707	Rnf135	0.302697	-1.72405	down	3.75732	1.9097	chr11:80183851-80199757:+	SPRY domain. SPRY Domain is named from SPla and the RYanodine Receptor. Domain of unknown function. Distant homologues are domains in butyrophilin/marenostrin/pyrin homologues.
ENSMUSG00000048148	Nwd1	0.302568	-1.72467	down	4.39074	2.13446	chr8:72646711-72714746:+	WD domain, G-beta repeat.
ENSMUSG00000097757	Gm17518	0.301766	-1.7285	down	3.91388	1.9686	chr16:90727512-90729120:+	Protein of unknown function (DUF2477). This is a family of proteins with no known function. The family is rich in proline residues.
ENSMUSG00000057098	Ebf1	0.301766	-1.7285	down	4.1748	2.06171	chr11:44617317-45008091:+	IPT/TIG domain. This family consists of a domain that has an immunoglobulin like fold. These domains are found in cell surface receptors such as Met and Ron as well as in intracellular transcription factors where it is involved in DNA binding. CAUTION: This family does not currently recognize a significant number of members.
ENSMUSG00000094628	Gm3252	0.301766	-1.7285	down	4.43573	2.14917	chr14:4726775-4747493:+	Takusan. This domain is named takusan, which is a Japanese word meaning 'many'. Members of this family regulate synaptic activity.
ENSMUSG00000085379	2310058D17Rik	0.301766	-1.7285	down	2.34833	1.23163	chr11:58965748-58978050:-	Domain of unknown function (DUF4211).
ENSMUSG00000024300	Myo1f	0.301766	-1.7285	down	8.87145	3.14917	chr17:33555719-33607764:+	Myosin head (motor domain).
ENSMUSG00000015980	Lrrc27	0.301766	-1.7285	down	3.39203	1.76215	chr7:139212988-139242979:+	Leucine rich repeat.
ENSMUSG00000066170	E230001N04Rik	0.301766	-1.7285	down	2.34833	1.23163	chr17:28523257-28525347:+	Hamartin protein. This family includes the hamartin protein which is thought to function as a tumor suppressor. The hamartin protein interacts with the tuberin protein pfam03542. Tuberous sclerosis complex (TSC) is an autosomal dominant disorder and is characterized by the presence of hamartomas in many organs, such as brain, skin, heart, lung, and kidney. It is caused by mutation either TSC1 or …
ENSMUSG00000031727	Pmfbp1	0.301766	-1.7285	down	4.69665	2.23163	chr8:109494027-109542642:+	Myosin tail. The myosin molecule is a multi-subunit complex made up of two heavy chains and four light chains it is a fundamental contractile protein found in all eukaryote cell types. This family consists of the coiled-coil myosin heavy chain tail region. The coiled-coil is composed of the tail from two molecules of myosin. These can then assemble into the macromolecular thick filament. The coil…
ENSMUSG00000107608	RP23-89M16.5	0.301766	-1.7285	down	5.47943	2.45402	chr6:117916531-117917722:-	2-keto-3-deoxy-galactonokinase. 2-keto-3-deoxy-galactonokinase EC:2.7.1.58 catalyses the second step in D-galactonate degradation.
ENSMUSG00000061132	Blnk	0.301766	-1.7285	down	4.1748	2.06171	chr19:40928927-40994535:-	SH2 domain.
ENSMUSG00000069678	Pcgf1	0.301064	-1.73186	down	1.94508	0.959828	chr6:83077869-83080855:+	Zinc finger, C3HC4 type (RING finger). The C3HC4 type zinc-finger (RING finger) is a cysteine-rich domain of 40 to 60 residues that coordinates two zinc ions, and has the consensus sequence: C-X2-C-X(9-39)-C-X(1-3)-H-X(2-3)-C-X2-C-X(4-48)-C-X2-C where X is any amino acid. Many proteins containing a RING finger play a key role in the ubiquitination pathway.
ENSMUSG00000031594	Fgl1	0.30076	-1.73332	down	2.35967	1.23859	chr8:41191434-41215156:-	Fibrinogen beta and gamma chains, C-terminal globular domain.
ENSMUSG00000061322	Dnaic1	0.29967	-1.73855	down	3.41575	1.7722	chr4:41569775-41638158:+	WD domain, G-beta repeat.
ENSMUSG00000028268	Gbp3	0.29967	-1.73855	down	3.89016	1.95983	chr3:142560026-142573209:+	Guanylate-binding protein, N-terminal domain. Transcription of the anti-viral guanylate-binding protein (GBP) is induced by interferon-gamma during macrophage induction. This family contains GBP1 and GPB2, both GTPases capable of binding GTP, GDP and GMP.
ENSMUSG00000084911	Gm16185	0.299209	-1.74078	down	2.0874	1.06171	chr9:97085326-97088610:+	EpsG family. This family of proteins are related to the EpsG protein from B. subtilis. These proteins are likely glycosyl transferases belonging to the membrane protein GT-C clan.
ENSMUSG00000079037	Prnp	0.296196	-1.75537	down	1.7279	0.789023	chr2:131909928-131938429:+	Prion/Doppel alpha-helical domain. The prion protein is thought to be the infectious agent that causes transmissible spongiform encephalopathies, such as scrapie and BSE. It is thought that the prion protein can exist in two different forms: one is the normal cellular protein, and the other is the infectious form which can change the normal prion protein into the infectious form. It has been foun…
ENSMUSG00000044681	Cnpy1	0.296072	-1.75598	down	1.92432	0.94435	chr5:28200819-28245792:-	TLR4 regulator and MIR-interacting MSAP. This family of proteins, found from plants to humans, is PRAT4 (A and B), a Protein Associated with Toll-like receptor 4. The Toll family of receptors - TLRs - plays an essential role in innate recognition of microbial products, the first line of defence against bacterial infection. PRAT4A influences the subcellular distribution and the strength of TLR res…
ENSMUSG00000020811	Wscd1	0.295865	-1.75699	down	3.76892	1.91415	chr11:71749920-71789647:+	WSC domain. This domain may be involved in carbohydrate binding.
ENSMUSG00000047261	Gap43	0.29497	-1.76136	down	3.07812	1.62205	chr16:42248442-42340651:-	Gap junction protein N-terminal region.
ENSMUSG00000104003	Gm42414	0.294222	-1.76502	down	4.1748	2.06171	chr1:181806001-181815774:+	Dynein heavy chain and region D6 of dynein motor. This family represents the C-terminal region of dynein heavy chain. The chain also contains ATPase activity and microtubule binding ability and acts as a motor for the movement of organelles and vesicles along microtubules. Dynein is also involved in cilia and flagella movement. The dynein subunit consists of at least two heavy chains and a number…
ENSMUSG00000106457	Gm42585	0.294222	-1.76502	down	1.7395	0.798673	chr5:25369020-25373039:+	Serpentine type 7TM GPCR chemoreceptor Srw. Chemoreception is mediated in Caenorhabditis elegans by members of the seven-transmembrane G-protein-coupled receptor class (7TM GPCRs) of proteins which are of the serpentine type. Srw is a solo family amongst the superfamilies of chemoreceptors. Chemoperception is one of the central senses of soil nematodes like C. elegans which are otherwise 'blind' …
ENSMUSG00000036330	Slc18a1	0.294222	-1.76502	down	3.479	1.79867	chr8:69037711-69089235:-	Major Facilitator Superfamily.
ENSMUSG00000056313	1810011O10Rik	0.294222	-1.76502	down	1.7395	0.798673	chr8:24437180-24438984:-	Thyroid cancer protein 1. Thyroid cancer protein 1 (TC1) is thought to decrease in apoptosis and increase cell proliferation. It is found to be expressed in thyroid papillary carcinoma. This suggests its importance in thyroid cancer. The molecular mechanism of TC1, involves up-regulating cell signalling through ERK-1/2 signalling pathway and it positively regulates transition between the G1 and S…
ENSMUSG00000105813	Gm42928	0.294222	-1.76502	down	1.0437	0.0617073	chr3:121424236-121427574:-	Protein of unknown function (DUF2890). This family is conserved in dsDNA adenoviruses of vertebrates. The function is not known.
ENSMUSG00000029123	Stk32b	0.294222	-1.76502	down	1.7395	0.798673	chr5:37446825-37717171:-	Protein kinase domain.
ENSMUSG00000020734	Grin2c	0.294222	-1.76502	down	8.0017	3.00031	chr11:115249169-115267243:-	Ligand-gated ion channel. This family includes the four transmembrane regions of the ionotropic glutamate receptors and NMDA receptors.
ENSMUSG00000105804	Gm43654	0.294222	-1.76502	down	2.4353	1.2841	chr3:127829555-127832971:-	Nuclear envelope localisation domain. The KASH (for Klarsicht/ANC-1/Syne-1 homology) or KLS domain is a highly hydrophobic nuclear envelope localisation domain of approximately 60 amino acids comprising a 20-amino-acid transmembrane region and a 30-35-residue C-terminal region that lies between the inner and the outer nuclear membranes. During meiotic prophase, telomeres cluster to form a bouquet…
ENSMUSG00000097229	Platr23	0.294222	-1.76502	down	4.8706	2.2841	chr1:136622098-136624650:-	Coiled-coil domain containing protein (DUF2052). This entry is of sequences of two conserved domains separated by a region of low complexity, spanning some 200 residues. The function is unknown.
ENSMUSG00000047884	Klk9	0.294222	-1.76502	down	2.0874	1.06171	chr7:43791891-43796757:+	Trypsin.
ENSMUSG00000026614	Slc30a10	0.294222	-1.76502	down	1.7395	0.798673	chr1:185454848-185468762:+	Cation efflux family. Members of this family are integral membrane proteins, that are found to increase tolerance to divalent metal ions such as cadmium, zinc, and cobalt. These proteins are thought to be efflux pumps that remove these ions from cells.
ENSMUSG00000104060	Gm37954	0.294222	-1.76502	down	1.7395	0.798673	chr1:131376461-131378531:-	L1 transposable element.
ENSMUSG00000043051	Disc1	0.294222	-1.76502	down	4.69665	2.23163	chr8:125054195-125261858:+	Probable DNA packing protein, C-terminus. This family includes proteins that are probably involved in DNA packing in herpesvirus. This domain is found at the C-terminus of the protein.
ENSMUSG00000101037	Gm28424	0.294222	-1.76502	down	1.3916	0.476745	chr9:95512151-95513469:+	PIGA (GPI anchor biosynthesis). This domain is found on phosphatidylinositol n-acetylglucosaminyltransferase proteins. These proteins are involved in GPI anchor biosynthesis and are associated with disease the paroxysmal nocturnal haemoglobinuria.
ENSMUSG00000069911	Fam196b	0.294222	-1.76502	down	4.1748	2.06171	chr11:34314822-34422640:+	FAM196 family. This protein family is a domain of unknown function. This family of proteins is found in eukaryotes and are typically between 441 and 534 amino acids in length.
ENSMUSG00000031304	Il2rg	0.294222	-1.76502	down	6.2622	2.64667	chrX:101264378-101268255:-	Interleukin-6 receptor alpha chain, binding. Members of this family adopt a structure consisting of an immunoglobulin-like beta-sandwich, with seven strands in two beta-sheets, in a Greek-key topology. They are required for binding to the cytokine Interleukin-6.
ENSMUSG00000026347	Tmem163	0.294222	-1.76502	down	1.3916	0.476745	chr1:127486546-127679548:-	Cation efflux family. Members of this family are integral membrane proteins, that are found to increase tolerance to divalent metal ions such as cadmium, zinc, and cobalt. These proteins are thought to be efflux pumps that remove these ions from cells.
ENSMUSG00000091784	Gm17022	0.294222	-1.76502	down	1.0437	0.0617073	chr8:13086509-13087430:+	Glyceraldehyde 3-phosphate dehydrogenase, C-terminal domain. GAPDH is a tetrameric NAD-binding enzyme involved in glycolysis and glyconeogenesis. C-terminal domain is a mixed alpha/antiparallel beta fold.
ENSMUSG00000039209	Rpl39l	0.294222	-1.76502	down	8.6975	3.1206	chr16:10170226-10174911:+	Ribosomal L39 protein.
ENSMUSG00000034706	Dnaic2	0.293211	-1.76999	down	3.70694	1.89023	chr11:114727408-114757889:+	Pheophorbide a oxygenase. This domain is found in bacterial and plant proteins to the C-terminus of a Rieske 2Fe-2S domain (pfam00355). One of the proteins the domain is found in is Pheophorbide a oxygenase (PaO) which seems to be a key regulator of chlorophyll catabolism. Arabidopsis PaO (AtPaO) is a Rieske-type 2Fe-2S enzyme that is identical to Arabidopsis accelerated cell death 1 and homologo…
ENSMUSG00000045349	Sh2d5	0.29286	-1.77172	down	1.72332	0.78519	chr4:138250403-138261332:+	Phosphotyrosine interaction domain (PTB/PID).
ENSMUSG00000023911	Flywch2	0.292596	-1.77302	down	1.83614	0.876675	chr17:23776916-23786081:-	FLYWCH-type zinc finger-containing protein. This family is the N-terminus of some FLYWCH-zinc-finger proteins, found in eukaryotes. The family is found in association with pfam04500. There are two conserved sequence motifs: EQE and QEPS.
ENSMUSG00000022208	Jph4	0.29224	-1.77477	down	2.19354	1.13326	chr14:55106830-55116935:-	MORN repeat. The MORN (Membrane Occupation and Recognition Nexus) repeat is found in multiple copies in several proteins including junctophilins (See Takeshima et al. Mol. Cell 2000;6:11-22). #=GF CC A MORN-repeat protein has been identified in the parasite Toxoplasma gondiis a dynamic component of cell division apparatus in Toxoplasma gondii. It has been hypothesised to functions as a linker pro…
ENSMUSG00000053367	Gm6792	0.292135	-1.77529	down	3.6778	1.87884	chr7:6252710-6282066:+	Peptide-N-glycosidase F, C terminal. Members of this family adopt an eight-stranded antiparallel beta jelly roll configuration, with the beta strands arranged into two sheets. They are similar in topology to many viral capsid proteins, as well as lectins and several glucanases. The domain allows the protein to bind sugars and catalyses the complete removal of N-linked oligosaccharide chains from …
ENSMUSG00000017446	C1qtnf1	0.292135	-1.77529	down	2.57198	1.36288	chr11:118428203-118449963:+	C1q domain. C1q is a subunit of the C1 enzyme complex that activates the serum complement system.
ENSMUSG00000058351	Smim4	0.290589	-1.78295	down	1.23939	0.309635	chr14:31088132-31128930:-	Uncharacterized protein family UPF0640. This family of proteins is functionally uncharacterized. This family of proteins is found in eukaryotes. Proteins in this family are typically between 70 and 80 amino acids in length. There are two conserved sequence motifs: PGK and YRFLP.
ENSMUSG00000108092	RP23-461C23.2	0.290589	-1.78295	down	3.65295	1.86906	chr6:102174030-102177112:-	L1 transposable element.
ENSMUSG00000040447	Spns2	0.290589	-1.78295	down	3.91388	1.9686	chr11:72451638-72489904:-	Major Facilitator Superfamily.
ENSMUSG00000052713	Zfp608	0.290413	-1.78382	down	2.01896	1.01361	chr18:54888045-54990180:-	Microtubule associated protein (MAP65/ASE1 family).
ENSMUSG00000030098	Grip2	0.289764	-1.78705	down	2.97053	1.57072	chr6:91761509-91827250:-	PDZ domain (Also known as DHR or GLGF). PDZ domains are found in diverse signaling proteins.
ENSMUSG00000041378	Cldn5	0.289764	-1.78705	down	2.52897	1.33855	chr16:18776847-18778260:+	PMP-22/EMP/MP20/Claudin family.
ENSMUSG00000018554	Ybx2	0.288848	-1.79162	down	3.00974	1.58964	chr11:69935796-69941605:+	'Cold-shock' DNA-binding domain.
ENSMUSG00000089818	Gm15950	0.288453	-1.79359	down	1.0437	0.0617073	chr16:13919427-13921399:-	Laminin N-terminal (Domain VI).
ENSMUSG00000031241	Tbx22	0.288453	-1.79359	down	1.87866	0.909704	chrX:107667964-107688978:+	T-box. The T-box encodes a 180 amino acid domain that binds to DNA. Genes encoding T-box proteins are found in a wide range of animals, but not in other kingdoms such as plants. Family members are all thought to bind to the DNA consensus sequence TCACACCT. they are found exclusively in the nucleus, and perform DNA-binding and transcriptional activation/repression roles. They are generally require…
ENSMUSG00000027797	Dclk1	0.288453	-1.79359	down	1.46118	0.547134	chr3:55242364-55539068:+	Protein kinase domain.
ENSMUSG00000035606	Ky	0.288453	-1.79359	down	7.41027	2.88953	chr9:102505750-102546239:+	Transglutaminase-like superfamily. This family includes animal transglutaminases and other bacterial proteins of unknown function. Sequence conservation in this superfamily primarily involves three motifs that centre around conserved cysteine, histidine, and aspartate residues that form the catalytic triad in the structurally characterized transglutaminase, the human blood clotting factor XIIIa'.…
ENSMUSG00000048126	Col6a3	0.288453	-1.79359	down	15.0293	3.9097	chr1:90765923-90843971:-	von Willebrand factor type A domain.
ENSMUSG00000031144	Syp	0.287458	-1.79858	down	1.78043	0.832225	chrX:7638471-7653256:+	Membrane-associating domain. MARVEL domain-containing proteins are often found in lipid-associating proteins - such as Occludin and MAL family proteins. It may be part of the machinery of membrane apposition events, such as transport vesicle biogenesis.
ENSMUSG00000005357	Slc1a6	0.287046	-1.80065	down	2.60925	1.38364	chr10:78780496-78814825:+	Sodium:dicarboxylate symporter family.
ENSMUSG00000044320	1700001O22Rik	0.287046	-1.80065	down	1.56555	0.64667	chr2:30794769-30803661:-	Cornifin (SPRR) family. SPRR genes (formerly SPR) encode a novel class of polypeptides (small proline rich proteins) that are strongly induced during differentiation of human epidermal keratinocytes in vitro and in vivo. The most characteristic feature of the SPRR gene family resides in the structure of the central segments of the encoded polypeptides that are built up from tandemly repeated unit…
ENSMUSG00000009772	Nuak2	0.28682	-1.80178	down	3.2321	1.69247	chr1:132316126-132333488:+	Protein kinase domain.
ENSMUSG00000097403	9230116N13Rik	0.286049	-1.80567	down	2.0874	1.06171	chr1:136411916-136415519:-	Herpesvirus leader protein.
ENSMUSG00000020604	Arsg	0.286049	-1.80567	down	1.1928	0.254352	chr11:109473374-109573330:+	Sulfatase.
ENSMUSG00000042564	Fam227a	0.286049	-1.80567	down	2.3856	1.25435	chr15:79609576-79658956:-	Protein of unknown function. This is a family of eukaryotic proteins. Most members carry a highly distinctive, conserved sequence motif of FWWh, where h represents a hydrophobic residue. The function of the family is not known.
ENSMUSG00000021259	Cyp46a1	0.286049	-1.80567	down	4.1748	2.06171	chr12:108334377-108362231:+	Cytochrome P450. Cytochrome P450s are haem-thiolate proteins involved in the oxidative degradation of various compounds. They are particularly well known for their role in the degradation of environmental toxins and mutagens. They can be divided into 4 classes, according to the method by which electrons from NAD(P)H are delivered to the catalytic site. Sequence conservation is relatively low with…
ENSMUSG00000106757	Gm43482	0.284731	-1.81233	down	3.8269	1.93618	chr5:129964366-129966226:+	GTP-binding protein TrmE N-terminus. This family represents the shorter, B, chain of the homo-dimeric structure which is a guanine nucleotide-binding protein that binds and hydrolyses GTP. TrmE is homologous to the tetrahydrofolate-binding domain of N,N-dimethylglycine oxidase and indeed binds formyl-tetrahydrofolate. TrmE actively participates in the formylation reaction of uridine and regulates…
ENSMUSG00000037868	Egr2	0.280211	-1.83541	down	3.65295	1.86906	chr10:67535475-67542188:+	Domain of unknown function (DUF3446). This presumed domain is functionally uncharacterized. This domain is found in eukaryotes. This domain is typically between 80 to 99 amino acids in length. This domain is found associated with pfam00096. This domain has a single completely conserved residue P that may be functionally important.
ENSMUSG00000079057	Cyp4v3	0.280211	-1.83541	down	3.1311	1.64667	chr8:45269671-45333216:-	Cytochrome P450. Cytochrome P450s are haem-thiolate proteins involved in the oxidative degradation of various compounds. They are particularly well known for their role in the degradation of environmental toxins and mutagens. They can be divided into 4 classes, according to the method by which electrons from NAD(P)H are delivered to the catalytic site. Sequence conservation is relatively low with…
ENSMUSG00000100826	Snhg14	0.280211	-1.83541	down	1.9864	0.990154	chr7:59307924-59975759:-	Papillomavirus E5. The E5 protein from papillomaviruses is about 80 amino acids long. The proteins are contain three regions that are predicted to be transmembrane alpha helices. The function of this protein is unknown.
ENSMUSG00000019102	Aldh3a1	0.280211	-1.83541	down	6.58111	2.71833	chr11:61207537-61218421:+	Aldehyde dehydrogenase family. This family of dehydrogenases act on aldehyde substrates. Members use NADP as a cofactor. The family includes the following members: The prototypical members are the aldehyde dehydrogenases EC:1.2.1.3. Succinate-semialdehyde dehydrogenase EC:1.2.1.16. Lactaldehyde dehydrogenase EC:1.2.1.22. Benzaldehyde dehydrogenase EC:1.2.1.28. Methylmalonate-semialdehyde dehydrog…
ENSMUSG00000068154	Insm1	0.280211	-1.83541	down	1.5904	0.66939	chr2:146221921-146225020:+	Zinc finger, C2H2 type. The C2H2 zinc finger is the classical zinc finger domain. The two conserved cysteines and histidines co-ordinate a zinc ion. The following pattern describes the zinc finger. #-X-C-X(1-5)-C-X3-#-X5-#-X2-H-X(3-6)-[H/C] Where X can be any amino acid, and numbers in brackets indicate the number of residues. The positions marked # are those that are important for the stable fol…
ENSMUSG00000108738	RP23-335G1.1	0.280211	-1.83541	down	2.19177	1.1321	chr7:116334255-116338633:+	Herpesvirus putative major envelope glycoprotein. This family consists of probable major envelope glycoproteins from members of the herpesviridae including herpes simplex virus, human cytomegalovirus and varicella-zoster virus. Members of the herpesviridae have a dsDNA genome and do not have a RNA stage during there replication.
ENSMUSG00000080885	Rpl10-ps6	0.280211	-1.83541	down	1.56555	0.64667	chr19:37295155-37295796:-	Ribosomal protein L16p/L10e.
ENSMUSG00000037010	Apln	0.280211	-1.83541	down	1.7395	0.798673	chrX:48025146-48034853:-	APJ endogenous ligand. Apelin is among the most potent stimulators of cardiac contractility known. The apelin-APJ signaling pathway is an important novel mediator of cardiovascular control. Apelin is an adipokine secreted by adipocytes where it is co-expressed with apelin receptor (APJ) in adipocytes. It suppresses adipogenesis through MAPK kinase/ERK dependent pathways and prevents lipid droplet…
ENSMUSG00000107810	RP24-363O21.8	0.280211	-1.83541	down	1.82648	0.869062	chr6:128185277-128188877:+	Mediator complex subunit 23. Med23 is one of the subunits of the Tail portion of the Mediator complex that regulates RNA polymerase II activity. Med23 is required for heat-shock-specific gene expression, and has been shown to mediate transcriptional activation of E1A in mice.
ENSMUSG00000028525	Pde4b	0.280211	-1.83541	down	3.39203	1.76215	chr4:102087543-102607259:+	3'5'-cyclic nucleotide phosphodiesterase.
ENSMUSG00000076433	BC100451	0.280211	-1.83541	down	7.3059	2.86906	chr11:118332360-118342500:-	AAA domain. This domain is found in a number of double-strand DNA break proteins. This domain contains a P-loop motif.
ENSMUSG00000056718	Gm13199	0.280211	-1.83541	down	3.1311	1.64667	chr2:5862080-5862934:-	Uncharacterized ACR, YhhQ family COG1738.
ENSMUSG00000069835	Sat2	0.280211	-1.83541	down	3.479	1.79867	chr11:69622024-69623870:+	Acetyltransferase (GNAT) family. This family contains proteins with N-acetyltransferase functions such as Elp3-related proteins.
ENSMUSG00000102324	Gm19721	0.280211	-1.83541	down	2.87018	1.52114	chr9:107630776-107632539:-	Lipolysis stimulated receptor (LSR). The lipolysis-stimulated receptor (LSR) is a lipoprotein receptor primarily expressed in the liver and activated by free fatty acids. It is thought to be involved in the clearance of triglyceride-rich lipoproteins, and has been shown in mice to be critical for liver and embryonic development.
ENSMUSG00000058028	Zscan5b	0.280211	-1.83541	down	7.39288	2.88614	chr7:6222278-6239423:+	SCAN domain. The SCAN domain (named after SRE-ZBP, CTfin51, AW-1 and Number 18 cDNA) is found in several pfam00096 proteins. The domain has been shown to be able to mediate homo- and hetero-oligomerization.
ENSMUSG00000049013	Prss48	0.280211	-1.83541	down	1.82648	0.869062	chr3:85993810-86002491:-	Trypsin.
ENSMUSG00000031410	Nxf7	0.280211	-1.83541	down	10.1761	3.34711	chrX:135579555-135598777:-	Tap, RNA-binding. Members of this family adopt a structure consisting of an alpha+beta sandwich with an antiparallel beta-sheet, arranged in a 2(beta-alpha-beta) motif. They are mainly found in mRNA export factors, and mediate the sequence nonspecific nuclear export of cellular mRNAs as well as the sequence-specific export of retroviral mRNAs bearing the constitutive transport element.
ENSMUSG00000001349	Cnn1	0.280211	-1.83541	down	2.74841	1.4586	chr9:22099281-22109630:+	Calponin homology (CH) domain. The CH domain is found in both cytoskeletal proteins and signal transduction proteins. The CH domain is involved in actin binding in some members of the family. However in calponins there is evidence that the CH domain is not involved in its actin binding activity. Most member proteins have from two to four copies of the CH domain, however some proteins such as calp…
ENSMUSG00000042129	Rassf4	0.278224	-1.84568	down	4.5401	2.18272	chr6:116633008-116673952:-	Ras association (RalGDS/AF-6) domain. RasGTP effectors (in cases of AF6, canoe and RalGDS); putative RasGTP effectors in other cases. Recent evidence (not yet in MEDLINE) shows that some RA domains do NOT bind RasGTP. Predicted structure similar to that determined, and that of the RasGTP-binding domain of Raf kinase.
ENSMUSG00000074457	S100a16	0.27782	-1.84778	down	3.79756	1.92507	chr3:90537254-90543151:+	EF-hand domain pair.
ENSMUSG00000036596	Cpz	0.275833	-1.85813	down	3.479	1.79867	chr5:35502218-35525698:-	Zinc carboxypeptidase.
ENSMUSG00000061126	Cyp4f39	0.274607	-1.86456	down	3.30505	1.72467	chr17:32468462-32492479:+	Cytochrome P450. Cytochrome P450s are haem-thiolate proteins involved in the oxidative degradation of various compounds. They are particularly well known for their role in the degradation of environmental toxins and mutagens. They can be divided into 4 classes, according to the method by which electrons from NAD(P)H are delivered to the catalytic site. Sequence conservation is relatively low with…
ENSMUSG00000053925	Gm9929	0.274607	-1.86456	down	1.3419	0.424277	chr1:170868645-170881721:+	Dual specificity phosphatase, catalytic domain. Ser/Thr and Tyr protein phosphatases. The enzyme's tertiary fold is highly similar to that of tyrosine-specific phosphatases, except for a "recognition" region.
ENSMUSG00000102813	Gm37795	0.2739	-1.86828	down	1.17837	0.236794	chr4:150068539-150070997:+	von Hippel-Lindau disease tumor suppressor protein. VHL forms a ternary complex with the elonginB and elonginC proteins. This complex binds Cul2, which then is involved in regulation of vascular endothelial growth factor mRNA.
ENSMUSG00000070337	Gpr179	0.273695	-1.86936	down	5.2185	2.38364	chr11:97332109-97352077:-	7 transmembrane sweet-taste receptor of 3 GCPR. This is a domain of seven transmembrane regions that forms the C-terminus of some subclass 3 G-coupled-protein receptors. It is often associated with a downstream cysteine-rich linker domain, NCD3G pfam07562, which is the human sweet-taste receptor, and the N-terminal domain, ANF_receptor pfam01094. The seven TM regions assemble in such a way as to …
ENSMUSG00000079022	Col22a1	0.272428	-1.87606	down	5.63598	2.49467	chr15:71795795-72034227:-	von Willebrand factor type A domain.
ENSMUSG00000034059	Ypel4	0.272428	-1.87606	down	1.66992	0.739779	chr2:84734058-84738655:+	Yippee zinc-binding/DNA-binding /Mis18, centromere assembly. This family includes both Yippee-type proteins and Mis18 kinetochore proteins. Yippee are putative zinc-binding/DNA-binding proteins. Mis18 are proteins involved in the priming of centromeres for recruiting CENP-A. Mis18-alpha and beta form part of a small complex with Mis18-binding protein. Mis18-alpha is found to interact with DNA de-…
ENSMUSG00000098404	Mrip-ps	0.272428	-1.87606	down	1.87866	0.909704	chr7:15288251-15289190:-	PH domain. PH stands for pleckstrin homology.
ENSMUSG00000085583	Gm15676	0.272428	-1.87606	down	3.33984	1.73978	chr7:126800790-126809108:-	Nine Cysteines Domain of family 3 GPCR. This conserved sequence contains several highly-conserved Cys residues that are predicted to form disulphide bridges. It is predicted to lie outside the cell membrane, tethered to the pfam00003 in several receptor proteins.
ENSMUSG00000029136	Rbks	0.272428	-1.87606	down	3.96606	1.98771	chr5:31624439-31697627:-	pfkB family carbohydrate kinase. This family includes a variety of carbohydrate and pyrimidine kinases.
ENSMUSG00000035934	Pknox2	0.271268	-1.88221	down	10.6779	3.41655	chr9:36890982-37147322:-	Homeobox KN domain. This is a homeobox transcription factor KN domain conserved from fungi to human and plants.
ENSMUSG00000040270	Bach2	0.270549	-1.88604	down	3.26156	1.70556	chr4:32238804-32586108:+	BTB/POZ domain. The BTB (for BR-C, ttk and bab) or POZ (for Pox virus and Zinc finger) domain is present near the N-terminus of a fraction of zinc finger (pfam00096) proteins and in proteins that contain the pfam01344 motif such as Kelch and a family of pox virus proteins. The BTB/POZ domain mediates homomeric dimerization and in some instances heteromeric dimerization. The structure of the dimer…
ENSMUSG00000026730	Pter	0.270549	-1.88604	down	3.29418	1.71992	chr2:12924041-13003455:+	Phosphotriesterase family.
ENSMUSG00000069300	Hist1h2bj	0.270549	-1.88604	down	2.34833	1.23163	chr13:22043214-22043676:+	Core histone H2A/H2B/H3/H4.
ENSMUSG00000048782	Insc	0.269703	-1.89055	down	4.62549	2.20961	chr7:114743694-114850383:+	FAM181. This family of proteins is found in eukaryotes. Proteins in this family are typically between 256 and 426 amino acids in length.
ENSMUSG00000050394	Armcx6	0.268912	-1.89479	down	3.49947	1.80713	chrX:134748461-134751417:-	Armadillo-like. This domain contains armadillo-like repeats. Proteins containing this domain interact with numerous other proteins, through these interactions they are involved in a wide variety of processes including carcinogenesis, control of cellular ageing and survival, regulation of circadian rhythm and lysosomal sorting of G protein-coupled receptors.
ENSMUSG00000092275	Gm20465	0.267474	-1.90253	down	3.1311	1.64667	chr5:33293614-33311150:-	Spondin_N. This conserved region is found at the in the N-terminal half of several Spondin proteins. Spondins are involved in patterning axonal growth trajectory through either inhibiting or promoting adhesion of embryonic nerve cells.
ENSMUSG00000097320	Tmem147os	0.267474	-1.90253	down	1.0437	0.0617073	chr7:30729579-30745929:+	Glyceraldehyde 3-phosphate dehydrogenase, C-terminal domain. GAPDH is a tetrameric NAD-binding enzyme involved in glycolysis and glyconeogenesis. C-terminal domain is a mixed alpha/antiparallel beta fold.
ENSMUSG00000078787	Cyp2t4	0.267474	-1.90253	down	4.1748	2.06171	chr7:27153714-27158668:+	Cytochrome P450. Cytochrome P450s are haem-thiolate proteins involved in the oxidative degradation of various compounds. They are particularly well known for their role in the degradation of environmental toxins and mutagens. They can be divided into 4 classes, according to the method by which electrons from NAD(P)H are delivered to the catalytic site. Sequence conservation is relatively low with…
ENSMUSG00000079017	Ifi27l2a	0.267474	-1.90253	down	2.4353	1.2841	chr12:103442167-103443680:-	Interferon-induced 6-16 family.
ENSMUSG00000064032	Gm10143	0.267474	-1.90253	down	3.8269	1.93618	chr19:10198368-10202384:+	XPG N-terminal domain.
ENSMUSG00000043456	Zfp536	0.267474	-1.90253	down	15.3076	3.93618	chr7:37472135-37773641:-	Zinc-finger double domain.
ENSMUSG00000038311	2410017I17Rik	0.267474	-1.90253	down	3.8269	1.93618	chr17:36145018-36163176:+	Class I Histocompatibility antigen, domains alpha 1 and 2.
ENSMUSG00000107118	Gm42986	0.267474	-1.90253	down	2.55127	1.35121	chr5:129945580-129948964:+	Protein of unknown function (DUF4064).
ENSMUSG00000058183	Mmel1	0.267474	-1.90253	down	13.916	3.79867	chr4:154869585-154895528:+	Peptidase family M13. M13 peptidases are well-studied proteases found in a wide range of organisms including mammals and bacteria. In mammals they participate in processes such as cardiovascular development, blood-pressure regulation, nervous control of respiration, and regulation of the function of neuropeptides in the central nervous system. In bacteria they may be used for digestion of milk.
ENSMUSG00000031283	Chrdl1	0.267474	-1.90253	down	6.2622	2.64667	chrX:143285674-143394262:-	von Willebrand factor type C domain. The high cutoff was used to prevent overlap with pfam00094.
ENSMUSG00000030492	Slc7a9	0.267474	-1.90253	down	4.1748	2.06171	chr7:35448796-35466036:+	Amino acid permease.
ENSMUSG00000097050	Gm9918	0.267474	-1.90253	down	3.8269	1.93618	chr15:102270563-102274121:+	7TM receptor with intracellular HD hydrolase. These bacterial 7TM receptor proteins have an intracellular pfam01966. This entry corresponds to the 7 helix transmembrane domain. These proteins also contain an N-terminal extracellular domain.
ENSMUSG00000079014	Serpina3i	0.267474	-1.90253	down	3.8269	1.93618	chr12:104263122-104269372:+	Serpin (serine protease inhibitor). Structure is a multi-domain fold containing a bundle of helices and a beta sandwich.
ENSMUSG00000058064	Gm10036	0.267474	-1.90253	down	3.1311	1.64667	chr18:15832794-15833330:+	ribosomal L5P family C-terminus. This region is found associated with pfam00281.
ENSMUSG00000070687	Htr1d	0.267474	-1.90253	down	5.2185	2.38364	chr4:136423524-136444398:+	7 transmembrane receptor (rhodopsin family). This family contains, amongst other G-protein-coupled receptors (GCPRs), members of the opsin family, which have been considered to be typical members of the rhodopsin superfamily. They share several motifs, mainly the seven transmembrane helices, GCPRs of the rhodopsin superfamily. All opsins bind a chromophore, such as 11-cis-retinal. The function of…
ENSMUSG00000086665	Gm13067	0.267474	-1.90253	down	2.4353	1.2841	chr4:150049013-150056976:+	Lon protease (S16) C-terminal proteolytic domain. The Lon serine proteases must hydrolyse ATP to degrade protein substrates. In Escherichia coli, these proteases are involved in turnover of intracellular proteins, including abnormal proteins following heat-shock. The active site for protease activity resides in a C-terminal domain. The Lon proteases are classified as family S16 in Merops.
ENSMUSG00000102336	Gm37233	0.267474	-1.90253	down	3.479	1.79867	chr1:34427002-34433264:-	Gag P30 core shell protein. According to Swiss-Prot annotation this protein is the viral core shell protein. P30 is essential for viral assembly.
ENSMUSG00000052374	Actn2	0.266761	-1.90638	down	2.36367	1.24103	chr13:12269426-12340760:-	Calponin homology (CH) domain. The CH domain is found in both cytoskeletal proteins and signal transduction proteins. The CH domain is involved in actin binding in some members of the family. However in calponins there is evidence that the CH domain is not involved in its actin binding activity. Most member proteins have from two to four copies of the CH domain, however some proteins such as calp…
ENSMUSG00000031155	Pim2	0.266748	-1.90645	down	4.1498	2.05304	chrX:7878262-7883432:+	Protein kinase domain.
ENSMUSG00000044461	Shisa2	0.266609	-1.9072	down	4.54755	2.18509	chr14:59625281-59631658:+	Wnt and FGF inhibitory regulator. Shisa is a transcription factor-type molecule that physically interacts with immature forms of the Wnt receptor Frizzled and the FGF receptor within the endoplasmic reticulum to inhibit their post-translational maturation and trafficking to the cell surface.
ENSMUSG00000070732	Rbm44	0.265321	-1.91419	down	3.83933	1.94085	chr1:91145089-91170795:+	RNA recognition motif. (a.k.a. RRM, RBD, or RNP domain). The RRM motif is probably diagnostic of an RNA binding protein. RRMs are found in a variety of RNA binding proteins, including various hnRNP proteins, proteins implicated in regulation of alternative splicing, and protein components of snRNPs. The motif also appears in a few single stranded DNA binding proteins. The RRM structure consists o…
ENSMUSG00000049929	Lpar4	0.265065	-1.91558	down	3.40942	1.76953	chrX:106920625-106933900:+	7 transmembrane receptor (rhodopsin family). This family contains, amongst other G-protein-coupled receptors (GCPRs), members of the opsin family, which have been considered to be typical members of the rhodopsin superfamily. They share several motifs, mainly the seven transmembrane helices, GCPRs of the rhodopsin superfamily. All opsins bind a chromophore, such as 11-cis-retinal. The function of…
ENSMUSG00000009108	Gnat2	0.264045	-1.92114	down	4.1748	2.06171	chr3:108092789-108101432:+	G-protein alpha subunit. G proteins couple receptors of extracellular signals to intracellular signaling pathways. The G protein alpha subunit binds guanyl nucleotide and is a weak GTPase. A set of residues that are unique to G-alpha as compared to its ancestor the Arf-like family form a ring of residues centered on the nucleotide binding site. A Ggamma is found fused to an inactive Galpha in the…
ENSMUSG00000000197	Nalcn	0.264045	-1.92114	down	3.5784	1.83931	chr14:123276641-123627144:-	Ion transport protein. This family contains Sodium, Potassium, Calcium ion channels. This family is 6 transmembrane helices in which the last two helices flank a loop which determines ion selectivity. In some sub-families (e.g. Na channels) the domain is repeated four times, whereas in others (e.g. K channels) the protein forms as a tetramer in the membrane. A bacterial structure of the protein i…
ENSMUSG00000102950	Gm37018	0.264045	-1.92114	down	1.9383	0.954792	chr1:181986336-181990204:-	Domain of unknown function (DUF4194).
ENSMUSG00000052301	Doc2a	0.262178	-1.93138	down	2.62858	1.39428	chr7:126847416-126852705:+	C2 domain.
ENSMUSG00000071078	Nr2c2ap	0.26153	-1.93495	down	1.30463	0.383635	chr8:70131333-70133739:+	Sine oculis-binding protein. SOBP is associated with syndromic and nonsyndromic intellectual disability. It carries a zinc-finger of the zf-C2H2 type at the N-terminus, and a highly characteristic C-terminal PhPhPhPhPhPh motif. The deduced 873-amino acid protein contains an N-terminal nuclear localisation signal (NLS), followed by 2 FCS-type zinc finger motifs, a proline-rich region (PR1), a puta…
ENSMUSG00000103574	Gm37116	0.26153	-1.93495	down	1.0437	0.0617073	chr3:88284607-88284753:-	Ribosomal L39 protein.
ENSMUSG00000041872	Il17f	0.26153	-1.93495	down	2.34833	1.23163	chr1:20777146-20790617:-	Interleukin-17. IL-17 is a potent proinflammatory cytokine produced by activated memory T cells. The IL-17 family is thought to represent a distinct signaling system that appears to have been highly conserved across vertebrate evolution.
ENSMUSG00000022441	Efcab6	0.26153	-1.93495	down	6.78405	2.76215	chr15:83866712-84065379:-	Domain of unknown function (DUF1880). This domain is found predominantly in DJ binding protein. It has no known function.
ENSMUSG00000059602	Syn3	0.26153	-1.93495	down	4.69665	2.23163	chr10:86055125-86498896:-	Synapsin, ATP binding domain. Ca dependent ATP binding in this ATP grasp fold. Function unknown.
ENSMUSG00000017692	Rhbdl3	0.26153	-1.93495	down	4.1748	2.06171	chr11:80300912-80355955:+	Rhomboid family. This family contains integral membrane proteins that are related to Drosophila rhomboid protein. Members of this family are found in bacteria and eukaryotes. Rhomboid promotes the cleavage of the membrane-anchored TGF-alpha-like growth factor Spitz, allowing it to activate the Drosophila EGF receptor. Analysis has shown that Rhomboid-1 is an intramembrane serine protease.4] (EC:3…
ENSMUSG00000046088	Gm9805	0.26153	-1.93495	down	1.82648	0.869062	chr17:22689771-22689941:+	Zinc finger, C2H2 type. The C2H2 zinc finger is the classical zinc finger domain. The two conserved cysteines and histidines co-ordinate a zinc ion. The following pattern describes the zinc finger. #-X-C-X(1-5)-C-X3-#-X5-#-X2-H-X(3-6)-[H/C] Where X can be any amino acid, and numbers in brackets indicate the number of residues. The positions marked # are those that are important for the stable fol…
ENSMUSG00000044145	1810024B03Rik	0.26153	-1.93495	down	2.0874	1.06171	chr2:127186355-127208280:-	Protein kinase domain.
ENSMUSG00000026872	Zeb2	0.26153	-1.93495	down	1.82648	0.869062	chr2:44983632-45117395:-	Zinc-finger double domain.
ENSMUSG00000085442	Gm3362	0.26153	-1.93495	down	1.82648	0.869062	chr15:37943327-37943792:-	Ribosomal protein L23.
ENSMUSG00000046854	Pip5kl1	0.259955	-1.94367	down	2.37205	1.24613	chr2:32574797-32583782:+	Phosphatidylinositol-4-phosphate 5-Kinase. This family contains a region from the common kinase core found in the type I phosphatidylinositol-4-phosphate 5-kinase (PIP5K) family as described in. The family consists of various type I, II and III PIP5K enzymes. PIP5K catalyses the formation of phosphoinositol-4,5-bisphosphate via the phosphorylation of phosphatidylinositol-4-phosphate a precursor i…
ENSMUSG00000074899	Sptbn5	0.259607	-1.9456	down	4.8706	2.2841	chr2:120046157-120085772:-	Calponin homology (CH) domain. The CH domain is found in both cytoskeletal proteins and signal transduction proteins. The CH domain is involved in actin binding in some members of the family. However in calponins there is evidence that the CH domain is not involved in its actin binding activity. Most member proteins have from two to four copies of the CH domain, however some proteins such as calp…
ENSMUSG00000034825	Nrip3	0.259607	-1.9456	down	4.40673	2.13971	chr7:109758055-109782025:-	Aspartyl protease. This family of eukaryotic aspartyl proteases have a fold similar to retroviral proteases which implies they function proteolytically during regulated protein turnover.
ENSMUSG00000096768	Erdr1	0.259063	-1.94862	down	1.3419	0.424277	chrY:90784738-90816464:+	P protein C-terminus. This family represents the C-terminus of plant P proteins. The maize P gene is a transcriptional regulator of genes encoding enzymes for flavonoid biosynthesis in the pathway leading to the production of a red phlobaphene pigment, and P proteins are homologous to the DNA-binding domain of myb-like transcription factors. All members of this family contain the pfam00249 domain.
ENSMUSG00000103047	Gm37310	0.258089	-1.95406	down	2.0874	1.06171	chr15:8652106-8655073:-	Protein of unknown function (DUF2532). This bacterial family of proteins has no known function.
ENSMUSG00000084950	Gm5577	0.258089	-1.95406	down	2.0874	1.06171	chr6:87980883-88005471:+	Ras family. Includes sub-families Ras, Rab, Rac, Ral, Ran, Rap Ypt1 and more. Shares P-loop motif with GTP_EFTU, arf and myosin_head. See pfam00009 pfam00025, pfam00063. As regards Rab GTPases, these are important regulators of vesicle formation, motility and fusion. They share a fold in common with all Ras GTPases: this is a six-stranded beta-sheet surrounded by five alpha-helices.
ENSMUSG00000028931	Kcnab2	0.258089	-1.95406	down	13.1506	3.71706	chr4:152390742-152477871:-	Aldo/keto reductase family. This family includes a number of K+ ion channel beta chain regulatory domains - these are reported to have oxidoreductase activity.
ENSMUSG00000026073	Il1r2	0.258089	-1.95406	down	3.54858	1.82724	chr1:40074079-40125231:+	Immunoglobulin I-set domain.
ENSMUSG00000068117	Mei1	0.258089	-1.95406	down	9.3933	3.23163	chr15:82069997-82126811:+	Junctional protein associated with coronary artery disease. JCAD is a component of VE-cadherin-based cell-cell junctions in endothelial cells. The cell-cell or adherens junction is an adhesion complex that plays a crucial role in the organisation and function of epithelial and endothelial cellular sheets. These junctions join the actin cytoskeleton to the plasma membrane to form adhesive contacts…
ENSMUSG00000022512	Cldn1	0.258089	-1.95406	down	4.1748	2.06171	chr16:26356642-26371841:-	PMP-22/EMP/MP20/Claudin family.
ENSMUSG00000105643	Gm42611	0.258089	-1.95406	down	4.1748	2.06171	chr3:157980248-157983654:+	V-type ATPase 116kDa subunit family. This family consists of the 116kDa V-type ATPase (vacuolar (H+)-ATPases) subunits, as well as V-type ATP synthase subunit i. The V-type ATPases family are proton pumps that acidify intracellular compartments in eukaryotic cells for example yeast central vacuoles, clathrin-coated and synaptic vesicles. They have important roles in membrane trafficking processes…
ENSMUSG00000025091	Pnliprp2	0.258089	-1.95406	down	3.96606	1.98771	chr19:58759723-58777533:+	Lipase.
ENSMUSG00000017943	Gdap1l1	0.257243	-1.9588	down	1.95694	0.968598	chr2:163438476-163455324:+	Glutathione S-transferase, N-terminal domain.
ENSMUSG00000101599	Gm20342	0.255845	-1.96666	down	3.65295	1.86906	chr1:63117118-63126837:+	Putative binding domain. This short domain is often found nested inside other longer domains. The function is not known, but the domain carries a highly conserved GVQW motif. The members are rich in proline and cysteine. This may be a binding domain.
ENSMUSG00000026170	Cyp27a1	0.254266	-1.97559	down	2.2365	1.16124	chr1:74713574-74737892:+	Cytochrome P450. Cytochrome P450s are haem-thiolate proteins involved in the oxidative degradation of various compounds. They are particularly well known for their role in the degradation of environmental toxins and mutagens. They can be divided into 4 classes, according to the method by which electrons from NAD(P)H are delivered to the catalytic site. Sequence conservation is relatively low with…
ENSMUSG00000029843	Slc13a4	0.254266	-1.97559	down	4.3239	2.11233	chr6:35267957-35308131:-	Sodium:sulfate symporter transmembrane region. There are also some members in this family that do not match the Prosite motif, and belong to the subfamily SODIT1.
ENSMUSG00000008540	Mgst1	0.25219	-1.98742	down	6.37817	2.67314	chr6:138140316-138156755:+	MAPEG family. This family is has been called MAPEG (Membrane Associated Proteins in Eicosanoid and Glutathione metabolizm). It includes proteins such as Prostaglandin E synthase. This enzyme catalyses the synthesis of PGE2 from PGH2 (produced by cyclooxygenase from arachidonic acid). Because of structural similarities in the active sites of FLAP, LTC4 synthase and PGE synthase, substrates for eac…
ENSMUSG00000064263	Platr26	0.25219	-1.98742	down	5.79833	2.53564	chr2:71719417-71730966:+	Bacterial protein of unknown function (DUF879). This family consists of several hypothetical bacterial proteins of unknown function.
ENSMUSG00000037379	Spon2	0.25219	-1.98742	down	6.6101	2.72467	chr5:33198184-33218455:-	Spondin_N. This conserved region is found at the in the N-terminal half of several Spondin proteins. Spondins are involved in patterning axonal growth trajectory through either inhibiting or promoting adhesion of embryonic nerve cells.
ENSMUSG00000104814	Gm42979	0.250887	-1.99489	down	1.32835	0.409631	chr5:129556147-129558374:+	Serpentine type 7TM GPCR chemoreceptor Srd. Chemoreception is mediated in Caenorhabditis elegans by members of the seven-transmembrane G-protein-coupled receptor class (7TM GPCRs) of proteins which are of the serpentine type. Srd is part of the larger Str superfamily of chemoreceptors. Chemoperception is one of the central senses of soil nematodes like C. elegans which are otherwise 'blind' and '…
ENSMUSG00000040972	Igsf21	0.250887	-1.99489	down	4.69665	2.23163	chr4:140026846-140246784:-	Topoisomerase II-associated protein PAT1. Members of this family are necessary for accurate chromosome transmission during cell division.
ENSMUSG00000026672	Optn	0.250402	-1.99768	down	4.73144	2.24228	chr2:5020642-5064051:-	NF-kappa-B essential modulator NEMO. NEMO is a regulatory protein which is part of the IKK complex along with the catalytic IKKalpha and beta kinases. The IKK complex phosphorylates IkappaB targeting it for degradation which results in the release of NF-kappaB which initiates the inflammatory response, cell proliferation or cell differentiation. NEMO activates the IKK complex's activity by associ…
ENSMUSG00000005237	Dnah2	0.249992	-2.00004	down	7.38619	2.88483	chr11:69420809-69549110:-	Dynein heavy chain and region D6 of dynein motor. This family represents the C-terminal region of dynein heavy chain. The chain also contains ATPase activity and microtubule binding ability and acts as a motor for the movement of organelles and vesicles along microtubules. Dynein is also involved in cilia and flagella movement. The dynein subunit consists of at least two heavy chains and a number…
ENSMUSG00000032826	Ank2	0.249603	-2.0023	down	2.79859	1.4847	chr3:126921612-127499350:-	ZU5 domain. Domain present in ZO-1 and Unc5-like netrin receptors Domain of unknown function.
ENSMUSG00000049676	Catsperg1	0.24934	-2.00381	down	2.05261	1.03746	chr7:29181321-29214035:-	Cation channel sperm-associated protein subunit gamma. This family represents the gamma subunit of the CATSPER, or cation channel sperm-associated protein complex. The complex appears only to be expressed in the flagellum of sperm. The complex is activated at alkaline intracellular pH, and being restricted to the flagellum is the mediating calcium channel.
ENSMUSG00000030946	Lhpp	0.246727	-2.01901	down	7.04498	2.81659	chr7:132610638-132706420:+	Haloacid dehalogenase-like hydrolase. This family is part of the HAD superfamily.
ENSMUSG00000107909	RP24-441E15.4	0.245185	-2.02806	down	5.2185	2.38364	chr6:148831452-148833112:+	LCCL domain.
ENSMUSG00000087377	AV099323	0.245185	-2.02806	down	1.56555	0.64667	chr2:132253357-132261333:+	Domain of unknown function (DUF3413). This presumed domain is functionally uncharacterized. This domain is found in bacteria. This domain is about 250 amino acids in length. This domain is found associated with pfam00884.
ENSMUSG00000063063	Ctnna2	0.245185	-2.02806	down	3.39203	1.76215	chr6:76881637-77979699:-	Vinculin family.
ENSMUSG00000097219	Gm26551	0.245185	-2.02806	down	1.7395	0.798673	chr11:51949882-52269514:-	Histone deacetylase complex subunit SAP25. SAP25 is a family of proteins found in eukaryotes. SAP25 is a core component of the mSin3 co-repressor complex whose subcellular location is regulated by PML. mSin3, the transcriptional co-repressor, is associated with histone deacetylases (HDACs) and is utilized by many DNA-binding transcriptional repressors. SAP25 is a nucleo-cytoplasmic shuttling prot…
ENSMUSG00000073650	Catip	0.245185	-2.02806	down	3.479	1.79867	chr1:74362108-74369321:+	FAM101 family. This protein family includes the actin regulators, Refilin A and B, however the exact function of this protein family remains unknown. Refilin is thought to stabilize peri-nuclear actin filament bundles, important in fibroblasts. Refilin is important as changes in localisation and shape in the nucleus plays a role in cellular and developmental processes.
ENSMUSG00000026365	Cfh	0.245185	-2.02806	down	11.3858	3.50917	chr1:140084708-140183764:-	Sushi domain (SCR repeat).
ENSMUSG00000045631	Tmprss12	0.245185	-2.02806	down	5.9143	2.56421	chr15:100280837-100293053:+	Trypsin.
ENSMUSG00000020159	Gabrp	0.245185	-2.02806	down	10.7849	3.43094	chr11:33550781-33578959:-	Neurotransmitter-gated ion-channel ligand binding domain. This family is the extracellular ligand binding domain of these ion channels. This domain forms a pentameric arrangement in the known structure.
ENSMUSG00000105851	9130604C24Rik	0.245185	-2.02806	down	2.60925	1.38364	chr5:137502673-137503628:+	Protein of unknown function (DUF3729). This family of proteins is found in viruses. Proteins in this family are typically between 145 and 1707 amino acids in length. The family is found in association with pfam01443, pfam01661, pfam05417, pfam01660, pfam00978. There is a single completely conserved residue L that may be functionally important.
ENSMUSG00000070837	Aurkc	0.245185	-2.02806	down	2.0874	1.06171	chr7:6995443-7002945:+	Protein kinase domain.
ENSMUSG00000107171	Gm42572	0.245185	-2.02806	down	2.0874	1.06171	chr5:73041777-73045154:-	Protein of unknown function (DUF2668). Members in this family of proteins are annotated as Cysteine and tyrosine-rich protein 1, however currently no function is known.
ENSMUSG00000050640	Tmem150c	0.245185	-2.02806	down	3.1311	1.64667	chr5:100077872-100159808:-	Frag1/DRAM/Sfk1 family. This family includes Frag1, DRAM and Sfk1 proteins. Frag1 (FGF receptor activating protein 1) is a protein that is conserved from fungi to humans. There are four potential iso-prenylation sites throughout the peptide, viz CILW, CIIW and CIGL. Frag1 is a membrane-spanning protein that is ubiquitously expressed in adult tissues suggesting an important cellular function. Dram…
ENSMUSG00000106512	Gm43078	0.245185	-2.02806	down	4.1748	2.06171	chr3:35413833-35414000:+	CST, telomere maintenance, complex subunit CTC1. CTC1 is one of the three components of the CST complex that assists Shelterin to protect the ends of telomeres from attack by DNA-repair mechanisms. Mutations in human CTC1 have been recognized as contributing to cerebroretinal microangiopathy.
ENSMUSG00000065036	Gm22362	0.245185	-2.02806	down	5.2185	2.38364	chr6:131380273-131380406:-	PhoD-like phosphatase.
ENSMUSG00000085614	1700123M08Rik	0.245185	-2.02806	down	3.1311	1.64667	chr4:11966565-11994280:+	Osteopetrosis-associated transmembrane protein 1 precursor. Members of this family of proteins are required for osteoclast and melanocyte maturation and function. Mutations give rise to autosomal recessive osteopetrosis; also called autosomal recessive Albers-Schonberg disease.
ENSMUSG00000101972	Hist1h3i	0.245185	-2.02806	down	3.1311	1.64667	chr13:21782960-21783370:-	Core histone H2A/H2B/H3/H4.
ENSMUSG00000027077	Smtnl1	0.245185	-2.02806	down	35.2249	5.13852	chr2:84811176-84822652:-	Calponin homology (CH) domain. The CH domain is found in both cytoskeletal proteins and signal transduction proteins. The CH domain is involved in actin binding in some members of the family. However in calponins there is evidence that the CH domain is not involved in its actin binding activity. Most member proteins have from two to four copies of the CH domain, however some proteins such as calp…
ENSMUSG00000086003	B230206L02Rik	0.245185	-2.02806	down	2.29614	1.19921	chr11:94133485-94155776:+	Prominin. The prominins are an emerging family of proteins that among the multispan membrane proteins display a novel topology. Mouse prominin and human prominin (mouse)-like 1 (PROML1) are predicted to contain five membrane spanning domains, with an N-terminal domain exposed to the extracellular space followed by four, alternating small cytoplasmic and large extracellular, loops and a cytoplasmi…
ENSMUSG00000091803	Cox16	0.245185	-2.02806	down	3.479	1.79867	chr12:81359026-81485127:-	Cytochrome c oxidase assembly protein COX16. This family represents homologues of COX16 which has been shown to be involved in assembly of cytochrome oxidase. Protein in this family are typically between 106 and 134 amino acids in length.
ENSMUSG00000033576	Apol6	0.245185	-2.02806	down	5.47943	2.45402	chr15:77044729-77057107:+	Apolipoprotein L. Apo L belongs to the high density lipoprotein family that plays a central role in cholesterol transport. The cholesterol content of membranes is important in cellular processes such as modulating gene transcription and signal transduction both in the adult brain and during neurodevelopment. There are six apo L genes located in close proximity to each other on chromosome 22q12 in…
ENSMUSG00000036198	Arhgap36	0.245185	-2.02806	down	6.78405	2.76215	chrX:49463945-49500244:+	RhoGAP domain. GTPase activator proteins towards Rho/Rac/Cdc42-like small GTPases.
ENSMUSG00000000739	Sult5a1	0.245185	-2.02806	down	15.6555	3.9686	chr8:123142847-123158315:-	Sulfotransferase domain.
ENSMUSG00000107813	RP23-92M3.1	0.245185	-2.02806	down	2.0874	1.06171	chr6:52599501-52603245:-	Vaccinia virus I7 processing peptidase.
ENSMUSG00000105039	Gm42637	0.245185	-2.02806	down	8.3496	3.06171	chr5:125238314-125272815:-	Protein of unknown function (DUF1294). This family includes a number of hypothetical bacterial and archaeal proteins of unknown function.
ENSMUSG00000089581	Gm23341	0.245185	-2.02806	down	1.0437	0.0617073	chr11:60735861-60735957:+	Domain of unknown function (DUF4173). This domain of unknown function contains multiple predicted transmembrane domains.
ENSMUSG00000039913	Pak7	0.245185	-2.02806	down	1.0437	0.0617073	chr2:136081104-136387967:-	Protein kinase domain.
ENSMUSG00000068303	Spr-ps1	0.245185	-2.02806	down	2.60925	1.38364	chr6:85152621-85156223:+	short chain dehydrogenase. This family contains a wide variety of dehydrogenases.
ENSMUSG00000102780	Gm38253	0.245185	-2.02806	down	6.78405	2.76215	chr3:106725599-106730276:+	Protein of unknown function (DUF3704). This domain family is found in eukaryotes, and is approximately 30 amino acids in length.
ENSMUSG00000097160	A630072L19Rik	0.245185	-2.02806	down	1.0437	0.0617073	chr12:100941742-100949875:+	Pilin accessory protein (PilO). This family consists of several enterobacterial PilO proteins. The function of PilO is unknown although it has been suggested that it is a cytoplasmic protein in the absence of other Pil proteins, but PilO protein is translocated to the outer membrane in the presence of other Pil proteins. Alternatively, PilO protein may form a complex with other Pil protein(s). Pi…
ENSMUSG00000031738	Irx6	0.245185	-2.02806	down	5.74035	2.52114	chr8:92674288-92680956:+	Homeobox KN domain. This is a homeobox transcription factor KN domain conserved from fungi to human and plants.
ENSMUSG00000035868	3110052M02Rik	0.245185	-2.02806	down	4.1748	2.06171	chr17:21657582-21662540:+	KRAB box. The KRAB domain (or Kruppel-associated box) is present in about a third of zinc finger proteins containing C2H2 fingers. The KRAB domain is found to be involved in protein-protein interactions. The KRAB domain is generally encoded by two exons. The regions coded by the two exons are known as KRAB-A and KRAB-B. The A box plays an important role in repression by binding to corepressors, w…
ENSMUSG00000026726	Cubn	0.245185	-2.02806	down	10.437	3.38364	chr2:13276338-13491813:-	CUB domain.
ENSMUSG00000103037	Pcdhgb1	0.245185	-2.02806	down	4.5227	2.17718	chr18:37680233-37841870:+	Cadherin-like. This cadherin domain is usually the most N-terminal copy of the domain.
ENSMUSG00000107115	Gm43052	0.245185	-2.02806	down	1.56555	0.64667	chr5:118687618-118689245:+	C9orf72-like protein family. The precise function of this family is unknown but members have been found to be localized in the cytoplasm of brain tissue. Defects in the gene, C9orf72, are the cause of frontotemporal dementia and/or amyotrophic lateral sclerosis (FTDALS) which is an autosomal dominant neurodegenerative disorder. The disorder is caused by a large expansion of a GGGGCC hexa-nucleoti…
ENSMUSG00000054206	Gzmm	0.245185	-2.02806	down	1.56555	0.64667	chr10:79689020-79695261:+	Trypsin.
ENSMUSG00000108049	RP23-226O20.9	0.245185	-2.02806	down	4.1748	2.06171	chr6:87986191-87989729:+	Probable cobalt transporter subunit (CbtA). This entry represents a family of proteins which have been proposed to act as cobalt transporters acting in concert with vitamin B12 biosynthesis systems. Evidence for this assignment includes 1) prediction of five transmembrane segments, 2) positional gene linkage with known B12 biosynthesis genes, 3) upstream proximity of B12 transcriptional regulator…
ENSMUSG00000086641	Gm13663	0.245185	-2.02806	down	2.60925	1.38364	chr2:71747507-71750200:+	Herpesvirus UL87 family. Members of this family are functionally uncharacterized. This family groups together EBV BcRF1, HSV-6 U58, HVS-1 24 and HCMV UL87. The proteins range from 575 to 950 amino acids in length.
ENSMUSG00000034387	Ssu2	0.245185	-2.02806	down	2.7832	1.47674	chr6:112359324-112388023:-	DnaJ central domain. The central cysteine-rich (CR) domain of DnaJ proteins contains four repeats of the motif CXXCXGXG where X is any amino acid. The isolated cysteine rich domain folds in zinc dependent fashion. Each set of two repeats binds one unit of zinc. Although this domain has been implicated in substrate binding, no evidence of specific interaction between the isolated DNAJ cysteine ric…
ENSMUSG00000009471	Myod1	0.245185	-2.02806	down	1.0437	0.0617073	chr7:46376474-46379092:+	Myogenic Basic domain. This basic domain is found in the MyoD family of muscle specific proteins that control muscle development. The bHLH region of the MyoD family includes the basic domain and the Helix-loop-helix (HLH) motif. The bHLH region mediates specific DNA binding. With 12 residues of the basic domain involved in DNA binding. The basic domain forms an extended alpha helix in the structu…
ENSMUSG00000097901	Gm26680	0.245185	-2.02806	down	2.60925	1.38364	chr14:6684255-6783942:+	Domain of unknown function (DUF4356). This family of proteins is found in bacteria. Proteins in this family are approximately 540 amino acids in length.
ENSMUSG00000045731	Pnoc	0.245185	-2.02806	down	2.0874	1.06171	chr14:65400673-65425472:-	Vertebrate endogenous opioids neuropeptide.
ENSMUSG00000032680	6820408C15Rik	0.245185	-2.02806	down	3.1311	1.64667	chr2:152415587-152444330:+	Domain of unknown function (DUF4618). This family of proteins is found in eukaryotes. Proteins in this family are typically between 238 and 363 amino acids in length. There are two conserved sequence motifs: EYP and KCTPD.
ENSMUSG00000058252	Tcp11x2	0.245185	-2.02806	down	2.34833	1.23163	chrX:135654698-135693790:-	T-complex protein 11. This family consists of several eukaryotic T-complex protein 11 (Tcp11) related sequences. Tcp11 is only expressed in fertile adult mammalian testes and is thought to be important in sperm function and fertility. The family also contains the yeast Sok1 protein which is known to suppress cyclic AMP-dependent protein kinase mutants.
ENSMUSG00000035394	Cfap53	0.245185	-2.02806	down	2.0874	1.06171	chr18:74283090-74359986:+	tumor suppressor, Mitostatin. Trichoplein or mitostatin, was first defined as a meiosis-specific nuclear structural protein. It has since been linked with mitochondrial movement. It is associated with the mitochondrial outer membrane, and over-expression leads to reduction in mitochondrial motility whereas lack of it enhances mitochondrial movement. The activity appears to be mediated through bin…
ENSMUSG00000005131	4930550C14Rik	0.245185	-2.02806	down	2.29614	1.19921	chr9:53405286-53432803:+	Uncharacterized conserved protein (DUF2347). Members of this family of hypothetical proteins have no known function.
ENSMUSG00000039620	6430573F11Rik	0.245185	-2.02806	down	2.40051	1.26334	chr8:36457548-36514320:+	Methyltransferase domain. Members of this family are SAM dependent methyltransferases.
ENSMUSG00000031734	Irx3	0.245185	-2.02806	down	6.2622	2.64667	chr8:91798525-91801916:-	Homeobox KN domain. This is a homeobox transcription factor KN domain conserved from fungi to human and plants.
ENSMUSG00000087570	Gm13647	0.245185	-2.02806	down	4.5227	2.17718	chr2:71737815-71745397:+	DASH complex subunit Spc34. The DASH complex is a ~10 subunit microtubule-binding complex that is transferred to the kinetochore prior to mitosis. In Saccharomyces cerevisiae DASH forms both rings and spiral structures on microtubules in vitro. Components of the DASH complex, including Dam1, Duo1, Spc34, Dad1 and Ask1, are essential and connect the centromere to the plus end of spindle microtubul…
ENSMUSG00000028634	Hivep3	0.245185	-2.02806	down	3.91388	1.9686	chr4:119733784-120138045:+	Retinal protein. This family of proteins is found in the photoreceptor cells of the retina. Mutations of the gene encoding this protein have been associated with retinal disorders such as retinitis pigmentosa and late-onset progressive retinal atrophy. The function of this family of proteins is unknown, but it is likely to be important in the development and function of the retina.
ENSMUSG00000049436	Upk1b	0.245185	-2.02806	down	2.60925	1.38364	chr16:38773184-38800203:-	Tetraspanin family.
ENSMUSG00000024207	Acsbg2	0.245185	-2.02806	down	7.3059	2.86906	chr17:56843103-56874447:-	AMP-binding enzyme.
ENSMUSG00000002020	Ltbp2	0.245185	-2.02806	down	4.00085	2.00031	chr12:84783212-84876532:-	TB domain. This domain is also known as the 8 cysteine domain. This family includes the hybrid domains. This cysteine rich repeat is found in TGF binding protein and fibrillin.
ENSMUSG00000039720	Got1l1	0.244216	-2.03377	down	2.40217	1.26434	chr8:27197460-27202547:-	Aminotransferase class I and II.
ENSMUSG00000058966	Fam57b	0.244034	-2.03485	down	2.0874	1.06171	chr7:126797668-126830219:+	TLC domain.
ENSMUSG00000029762	Akr1b8	0.243582	-2.03752	down	6.2622	2.64667	chr6:34354119-34368463:+	Aldo/keto reductase family. This family includes a number of K+ ion channel beta chain regulatory domains - these are reported to have oxidoreductase activity.
ENSMUSG00000073779	Lrp8os2	0.242935	-2.04136	down	4.94791	2.30682	chr4:107806033-107823022:-	Probable transposase. This family includes IS891, IS1136 and IS1341. DUF1225, pfam06774, has now been merged into this family.
ENSMUSG00000089788	Gm16586	0.241916	-2.04742	down	1.52324	0.607141	chr1:178321108-178324171:-	Protein of unknown function (DUF3767). This family of proteins is found in eukaryotes. Proteins in this family are typically between 112 and 199 amino acids in length.
ENSMUSG00000069763	Tmem100	0.241631	-2.04912	down	4.97292	2.31409	chr11:90030348-90036508:+	Phosphoinositide-interacting protein family. The function of this family, PIRT, is not known, however it is predicted to be a multi-pass membrane protein. This family of proteins is thought to have a role in positively regulating TRPV1 channel activity via phosphatidylinositol 4,5-bisphosphate (PIP2). This family of proteins is found in eukaryotes. Proteins in this family are located in the cell …
ENSMUSG00000023039	Krt7	0.240439	-2.05626	down	6.81152	2.76798	chr15:101411043-101430313:+	Intermediate filament protein.
ENSMUSG00000024420	Zfp521	0.239205	-2.06368	down	2.19177	1.1321	chr18:13687013-13972733:-	Zinc-finger double domain.
ENSMUSG00000005087	Cd44	0.238558	-2.06759	down	4.75463	2.24933	chr2:102811141-102901665:-	Extracellular link domain.
ENSMUSG00000057182	Scn3a	0.237755	-2.07245	down	4.1748	2.06171	chr2:65457118-65567627:-	Sodium ion transport-associated. Members of this family contain a region found exclusively in eukaryotic sodium channels or their subunits, many of which are voltage-gated. Members very often also contain between one and four copies of pfam00520 and, less often, one copy of pfam00612.
ENSMUSG00000051910	Sox6	0.23673	-2.07868	down	3.65295	1.86906	chr7:115470872-116038796:-	HMG (high mobility group) box.
ENSMUSG00000050675	Gp1ba	0.235377	-2.08695	down	3.1311	1.64667	chr11:70639122-70642036:+	Leucine rich repeat.
ENSMUSG00000043410	Hfm1	0.235377	-2.08695	down	6.6101	2.72467	chr5:106840192-106926321:-	Sec63 Brl domain. This domain (also known as the Brl domain) is required for assembly of functional endoplasmic reticulum translocons.
ENSMUSG00000025867	Cplx2	0.235377	-2.08695	down	4.5227	2.17718	chr13:54371349-54383917:+	Synaphin protein. This family consists of several eukaryotic synaphin 1 and 2 proteins. Synaphin/complexin is a cytosolic protein that preferentially binds to syntaxin within the SNARE complex. Synaphin promotes SNAREs to form precomplexes that oligomerise into higher order structures. A peptide from the central, syntaxin binding domain of synaphin competitively inhibits these two proteins from i…
ENSMUSG00000100068	Gm18558	0.233509	-2.09845	down	5.00976	2.32474	chr7:35497455-35499717:-	Tetratricopeptide repeat.
ENSMUSG00000037709	Fam13a	0.233509	-2.09845	down	5.42724	2.44022	chr6:58932090-59024549:-	Ubiquitin-specific protease C-terminal. This C-terminal domain on many long ubiquitin-specific proteases has no known function.
ENSMUSG00000026095	Asnsd1	0.233509	-2.09845	down	4.38354	2.1321	chr1:53344617-53352752:-	Asparagine synthase. This family is always found associated with pfam00310. Members of this family catalyse the conversion of aspartate to asparagine.
ENSMUSG00000039683	Sdk1	0.233509	-2.09845	down	5.2185	2.38364	chr5:141241490-142215586:+	Immunoglobulin I-set domain.
ENSMUSG00000058741	Prr19	0.231479	-2.11105	down	8.18481	3.03295	chr7:25301411-25304132:+	Proline-rich 19. This family includes proline-rich protein 19.
ENSMUSG00000066258	Trim12a	0.231306	-2.11212	down	3.50683	1.81017	chr7:104299894-104315466:-	zinc finger of C3HC4-type, RING. This is a family of primate-specific Ret finger protein-like (RFPL) zinc-fingers of the C3HC4 type. Ret finger protein-like proteins are primate-specific target genes of Pax6, a key transcription factor for pancreas, eye and neocortex development. This domain is likely to be DNA-binding. This zinc-finger domain together with the RDM domain, pfam11002, forms a larg…
ENSMUSG00000064390	Rnu73b	0.230762	-2.11552	down	1.56555	0.64667	chr3:86140618-86140688:-	.
ENSMUSG00000034324	Tmem132c	0.230762	-2.11552	down	3.65295	1.86906	chr5:127241808-127565793:+	Tymovirus 45/70Kd protein. Tymoviruses are single stranded RNA viruses. This family includes a protein of unknown function that has been named based on its molecular weight. Tymoviruses such as the ononis yellow mosaic tymovirus encode only three proteins. Of these two are overlapping this protein overlaps a larger ORF that is thought to be the polymerase.
ENSMUSG00000034459	Ifit1	0.230762	-2.11552	down	3.65295	1.86906	chr19:34640871-34650009:+	TPR repeat.
ENSMUSG00000003476	Crhr2	0.230762	-2.11552	down	2.87018	1.52114	chr6:55090049-55133016:-	7 transmembrane receptor (Secretin family). This family is known as Family B, the secretin-receptor family or family 2 of the G-protein-coupled receptors (GCPRs).They have been described in many animal species, but not in plants, fungi or prokaryotes. Three distinct sub-families are recognized. Subfamily B1 contains classical hormone receptors, such as receptors for secretin and glucagon, that ar…
ENSMUSG00000038540	Tmc3	0.230762	-2.11552	down	4.43573	2.14917	chr7:83584927-83625614:+	TMC domain. These sequences are similar to a region conserved amongst various protein products of the transmembrane channel-like (TMC) gene family, such as Transmembrane channel-like protein 3 and EVIN2 - this region is termed the TMC domain. Mutations in these genes are implicated in a number of human conditions, such as deafness and epidermodysplasia verruciformis. TMC proteins are thought to h…
ENSMUSG00000030359	Pzp	0.230762	-2.11552	down	5.74035	2.52114	chr6:128483567-128526720:-	A-macroglobulin complement component. This family includes the complement components region of the alpha-2-macroglobulin family.
ENSMUSG00000033316	Galnt9	0.229535	-2.12322	down	3.79527	1.9242	chr5:110544355-110621380:+	Ricin-type beta-trefoil lectin domain.
ENSMUSG00000003282	Plag1	0.229264	-2.12492	down	1.3916	0.476745	chr4:3900996-3938423:-	Zinc-finger double domain.
ENSMUSG00000021509	Slc25a48	0.228839	-2.12759	down	9.9897	3.32044	chr13:56438355-56474239:+	Mitochondrial carrier protein.
ENSMUSG00000019872	Smpdl3a	0.228839	-2.12759	down	3.5784	1.83931	chr10:57794335-57811830:+	Calcineurin-like phosphoesterase. This family includes a diverse range of phosphoesterases, including protein phosphoserine phosphatases, nucleotidases, sphingomyelin phosphodiesterases and 2'-3' cAMP phosphodiesterases as well as nucleases such as bacterial SbcD or yeast MRE11. The most conserved regions in this superfamily centre around the metal chelating residues.
ENSMUSG00000020908	Myh3	0.226887	-2.13995	down	8.04659	3.00838	chr11:67078300-67102291:+	Myosin tail. The myosin molecule is a multi-subunit complex made up of two heavy chains and four light chains it is a fundamental contractile protein found in all eukaryote cell types. This family consists of the coiled-coil myosin heavy chain tail region. The coiled-coil is composed of the tail from two molecules of myosin. These can then assemble into the macromolecular thick filament. The coil…
ENSMUSG00000095295	Gm3488	0.226324	-2.14354	down	2.60925	1.38364	chr14:5501674-5522927:+	Takusan. This domain is named takusan, which is a Japanese word meaning 'many'. Members of this family regulate synaptic activity.
ENSMUSG00000060678	Hist1h4c	0.226324	-2.14354	down	5.2185	2.38364	chr13:23698060-23698454:-	Core histone H2A/H2B/H3/H4.
ENSMUSG00000082480	Gm11687	0.226324	-2.14354	down	1.3916	0.476745	chr2:144142488-144143373:-	Ribosomal protein S5, N-terminal domain.
ENSMUSG00000029371	Cxcl5	0.226324	-2.14354	down	8.3496	3.06171	chr5:90759360-90761624:+	Small cytokines (intecrine/chemokine), interleukin-8 like. Includes a number of secreted growth factors and interferons involved in mitogenic, chemotactic, and inflammatory activity. Structure contains two highly conserved disulfide bonds.
[truncated: 565 more rows]
